# Supplementary material for: Stochastic biological system-of-systems modelling for iPSC culture
Source: Commun Biol. 2024 Jan 8;7:39. doi: 10.1038/s42003-023-05653-w (PMC10774284; doi:10.1038/s42003-023-05653-w)
Supplement: Supplementary file 3 — Supplementary Software [file 42003_2023_5653_MOESM3_ESM.zip]

Archive with 346 entries (328 files):
- MultiScaleModel-master/
- MultiScaleModel-master/README.md
- MultiScaleModel-master/asset/
- MultiScaleModel-master/asset/glc.png
- MultiScaleModel-master/asset/lac.png
- MultiScaleModel-master/dynamic_model/
- MultiScaleModel-master/dynamic_model/ODE_simulator_sup-Hua2.py
- MultiScaleModel-master/dynamic_model/ODE_simulator_sup-Hua3.py
- MultiScaleModel-master/dynamic_model/Odenwellder2020Data.xlsx
- MultiScaleModel-master/dynamic_model/__init__.py
- MultiScaleModel-master/dynamic_model/iPSC_data.xlsx
- MultiScaleModel-master/dynamic_model/network.csv
- MultiScaleModel-master/main.py
- MultiScaleModel-master/multi_scale_model/
- MultiScaleModel-master/multi_scale_model/AggregateSize_deprecated.py
- MultiScaleModel-master/multi_scale_model/PBM.py
- MultiScaleModel-master/multi_scale_model/Util.py
- MultiScaleModel-master/multi_scale_model/__init__.py
- MultiScaleModel-master/multi_scale_model/agg_distribution.csv
- MultiScaleModel-master/multi_scale_model/aggregate.py
- MultiScaleModel-master/multi_scale_model/aggregate_test_deprecated.py
- MultiScaleModel-master/multi_scale_model/data/
- MultiScaleModel-master/multi_scale_model/data/Simulator_v3.xlsx
- MultiScaleModel-master/multi_scale_model/data/case_final.pkl
- MultiScaleModel-master/multi_scale_model/data/data_whole.npy
- MultiScaleModel-master/multi_scale_model/data/param.pkl
- MultiScaleModel-master/multi_scale_model/data/parameters.pkl
- MultiScaleModel-master/multi_scale_model/data/result_all.pickle
- MultiScaleModel-master/multi_scale_model/data/wu2014D1.tsv
- MultiScaleModel-master/multi_scale_model/data/wu2014D2.tsv
- MultiScaleModel-master/multi_scale_model/data/wu2014D3.tsv
- MultiScaleModel-master/multi_scale_model/data/wu2014D4.tsv
- MultiScaleModel-master/multi_scale_model/flux_rate_deprecated.py
- MultiScaleModel-master/multi_scale_model/metabolic_flux_rate.py
- MultiScaleModel-master/multi_scale_model/result/
- MultiScaleModel-master/multi_scale_model/result/PBM/
- MultiScaleModel-master/multi_scale_model/result/PBM/mean_curve.eps
- MultiScaleModel-master/multi_scale_model/result/PBM/mean_curve.pdf
- MultiScaleModel-master/multi_scale_model/result/PBM/mean_curve.png
- MultiScaleModel-master/multi_scale_model/result/PBM/mean_curve.svg
- MultiScaleModel-master/multi_scale_model/result/PBM/radius-600-hour-0.eps
- MultiScaleModel-master/multi_scale_model/result/PBM/radius-600-hour-0.pdf
- MultiScaleModel-master/multi_scale_model/result/PBM/radius-600-hour-0.png
- MultiScaleModel-master/multi_scale_model/result/PBM/radius-600-hour-0.svg
- MultiScaleModel-master/multi_scale_model/result/PBM/radius-600-hour-24.eps
- MultiScaleModel-master/multi_scale_model/result/PBM/radius-600-hour-24.pdf
- MultiScaleModel-master/multi_scale_model/result/PBM/radius-600-hour-24.png
- MultiScaleModel-master/multi_scale_model/result/PBM/radius-600-hour-24.svg
- MultiScaleModel-master/multi_scale_model/result/PBM/radius-600-hour-48.eps
- MultiScaleModel-master/multi_scale_model/result/PBM/radius-600-hour-48.pdf
- MultiScaleModel-master/multi_scale_model/result/PBM/radius-600-hour-48.png
- MultiScaleModel-master/multi_scale_model/result/PBM/radius-600-hour-48.svg
- MultiScaleModel-master/multi_scale_model/result/PBM/radius-600-hour-72.eps
- MultiScaleModel-master/multi_scale_model/result/PBM/radius-600-hour-72.pdf
- MultiScaleModel-master/multi_scale_model/result/PBM/radius-600-hour-72.png
- MultiScaleModel-master/multi_scale_model/result/PBM/radius-600-hour-72.svg
- MultiScaleModel-master/multi_scale_model/result/flux_rate/
- MultiScaleModel-master/multi_scale_model/result/flux_rate/flux_comparison.pdf
- MultiScaleModel-master/multi_scale_model/result/flux_rate/flux_comparison.svg
- MultiScaleModel-master/multi_scale_model/result/flux_rate/inner_cell-hours24-size120-cd.csv
- MultiScaleModel-master/multi_scale_model/result/flux_rate/inner_cell-hours24-size240-cd.csv
- MultiScaleModel-master/multi_scale_model/result/flux_rate/inner_cell-hours24-size360-cd.csv
- MultiScaleModel-master/multi_scale_model/result/flux_rate/inner_cell-hours24-size60-cd.csv
- MultiScaleModel-master/multi_scale_model/result/flux_rate/inner_cell-hours48-size120-cd.csv
- MultiScaleModel-master/multi_scale_model/result/flux_rate/inner_cell-hours48-size240-cd.csv
- MultiScaleModel-master/multi_scale_model/result/flux_rate/inner_cell-hours48-size360-cd.csv
- MultiScaleModel-master/multi_scale_model/result/flux_rate/inner_cell-hours48-size60-cd.csv
- MultiScaleModel-master/multi_scale_model/result/flux_rate/inner_cell-hours72-size120-cd.csv
- MultiScaleModel-master/multi_scale_model/result/flux_rate/inner_cell-hours72-size240-cd.csv
- MultiScaleModel-master/multi_scale_model/result/flux_rate/inner_cell-hours72-size360-cd.csv
- MultiScaleModel-master/multi_scale_model/result/flux_rate/inner_cell-hours72-size60-cd.csv
- MultiScaleModel-master/multi_scale_model/result/flux_rate/outer_cell-hours24-size120-cd.csv
- MultiScaleModel-master/multi_scale_model/result/flux_rate/outer_cell-hours24-size240-cd.csv
- MultiScaleModel-master/multi_scale_model/result/flux_rate/outer_cell-hours24-size360-cd.csv
- MultiScaleModel-master/multi_scale_model/result/flux_rate/outer_cell-hours24-size60-cd.csv
- MultiScaleModel-master/multi_scale_model/result/flux_rate/outer_cell-hours48-size120-cd.csv
- MultiScaleModel-master/multi_scale_model/result/flux_rate/outer_cell-hours48-size240-cd.csv
- MultiScaleModel-master/multi_scale_model/result/flux_rate/outer_cell-hours48-size360-cd.csv
- MultiScaleModel-master/multi_scale_model/result/flux_rate/outer_cell-hours48-size60-cd.csv
- MultiScaleModel-master/multi_scale_model/result/flux_rate/outer_cell-hours72-size120-cd.csv
- MultiScaleModel-master/multi_scale_model/result/flux_rate/outer_cell-hours72-size240-cd.csv
- MultiScaleModel-master/multi_scale_model/result/flux_rate/outer_cell-hours72-size360-cd.csv
- MultiScaleModel-master/multi_scale_model/result/flux_rate/outer_cell-hours72-size60-cd.csv
- MultiScaleModel-master/multi_scale_model/result/flux_rate/relative_flux.pdf
- MultiScaleModel-master/multi_scale_model/result/flux_rate/relative_flux.svg
- MultiScaleModel-master/multi_scale_model/result/flux_rate/result.xlsx
- MultiScaleModel-master/multi_scale_model/result/hour-0.pdf
- MultiScaleModel-master/multi_scale_model/result/hour-24.pdf
- MultiScaleModel-master/multi_scale_model/result/hour-48.pdf
- MultiScaleModel-master/multi_scale_model/result/hour-72.pdf
- MultiScaleModel-master/multi_scale_model/result/mean_curve.pdf
- MultiScaleModel-master/multi_scale_model/result/optimal_size/
- MultiScaleModel-master/multi_scale_model/result/optimal_size/Biomass-Alanine.pdf
- MultiScaleModel-master/multi_scale_model/result/optimal_size/Biomass-Alanine.svg
- MultiScaleModel-master/multi_scale_model/result/optimal_size/Biomass-Aspartate.pdf
- MultiScaleModel-master/multi_scale_model/result/optimal_size/Biomass-Aspartate.svg
- MultiScaleModel-master/multi_scale_model/result/optimal_size/Biomass-metabolites-ala-0.05.pdf
- MultiScaleModel-master/multi_scale_model/result/optimal_size/Biomass-metabolites-ala-0.1.pdf
- MultiScaleModel-master/multi_scale_model/result/optimal_size/Biomass-metabolites-ala-0.1.svg
- MultiScaleModel-master/multi_scale_model/result/optimal_size/Biomass-metabolites-ala-0.15.pdf
- MultiScaleModel-master/multi_scale_model/result/optimal_size/Biomass-metabolites-ala-0.5.pdf
- MultiScaleModel-master/multi_scale_model/result/optimal_size/Biomass-metabolites-ordered-ala-0.1.pdf
- MultiScaleModel-master/multi_scale_model/result/optimal_size/Biomass-metabolites-ordered-ala-0.1.svg
- MultiScaleModel-master/multi_scale_model/result/optimal_size/Biomass-metabolites.pdf
- MultiScaleModel-master/multi_scale_model/result/optimal_size/Biomass-reaction-ala-0.05.pdf
- MultiScaleModel-master/multi_scale_model/result/optimal_size/Biomass-reaction-ala-0.1.pdf
- MultiScaleModel-master/multi_scale_model/result/optimal_size/Biomass-reaction-ala-0.1.svg
- MultiScaleModel-master/multi_scale_model/result/optimal_size/Biomass-reaction-ala-0.15.pdf
- MultiScaleModel-master/multi_scale_model/result/optimal_size/Biomass-reaction-ala-0.5.pdf
- MultiScaleModel-master/multi_scale_model/result/optimal_size/Biomass-reaction-ordered-ala-0.1.pdf
- MultiScaleModel-master/multi_scale_model/result/optimal_size/Biomass-reaction-ordered-ala-0.1.svg
- MultiScaleModel-master/multi_scale_model/result/optimal_size/Biomass-reaction.pdf
- MultiScaleModel-master/multi_scale_model/result/optimal_size/Glc-40-2.5.pdf
- MultiScaleModel-master/multi_scale_model/result/optimal_size/Glc-40-2.5.svg
- MultiScaleModel-master/multi_scale_model/result/optimal_size/Lac-40-2.5.pdf
- MultiScaleModel-master/multi_scale_model/result/optimal_size/Lac-40-2.5.svg
- MultiScaleModel-master/multi_scale_model/result/reaction-diffusion-2-500/
- MultiScaleModel-master/multi_scale_model/result/reaction-diffusion-2-500/ALA.png
- MultiScaleModel-master/multi_scale_model/result/reaction-diffusion-2-500/ASP.png
- MultiScaleModel-master/multi_scale_model/result/reaction-diffusion-2-500/EGLU.png
- MultiScaleModel-master/multi_scale_model/result/reaction-diffusion-2-500/GLC.png
- MultiScaleModel-master/multi_scale_model/result/reaction-diffusion-2-500/GLN.png
- MultiScaleModel-master/multi_scale_model/result/reaction-diffusion-2-500/LAC.png
- MultiScaleModel-master/multi_scale_model/result/reaction-diffusion-2-500/NH4.png
- MultiScaleModel-master/multi_scale_model/result/reaction-diffusion-2-500/SER.png
- MultiScaleModel-master/multi_scale_model/result/reaction-diffusion-3-1000/
- MultiScaleModel-master/multi_scale_model/result/reaction-diffusion-3-1000/ALA.png
- MultiScaleModel-master/multi_scale_model/result/reaction-diffusion-3-1000/ASP.png
- MultiScaleModel-master/multi_scale_model/result/reaction-diffusion-3-1000/EGLU.png
- MultiScaleModel-master/multi_scale_model/result/reaction-diffusion-3-1000/GLC.png
- MultiScaleModel-master/multi_scale_model/result/reaction-diffusion-3-1000/GLN.png
- MultiScaleModel-master/multi_scale_model/result/reaction-diffusion-3-1000/LAC.png
- MultiScaleModel-master/multi_scale_model/result/reaction-diffusion-3-1000/NH4.png
- MultiScaleModel-master/multi_scale_model/result/reaction-diffusion-3-1000/SER.png
- MultiScaleModel-master/multi_scale_model/result/reaction-diffusion/
- MultiScaleModel-master/multi_scale_model/result/reaction-diffusion/ALA-legend-outside.svg
- MultiScaleModel-master/multi_scale_model/result/reaction-diffusion/ALA-no-legend.svg
- MultiScaleModel-master/multi_scale_model/result/reaction-diffusion/ALA.pdf
- MultiScaleModel-master/multi_scale_model/result/reaction-diffusion/ALA.png
- MultiScaleModel-master/multi_scale_model/result/reaction-diffusion/ALA.svg
- MultiScaleModel-master/multi_scale_model/result/reaction-diffusion/ASP
- MultiScaleModel-master/multi_scale_model/result/reaction-diffusion/ASP-legend-outside.svg
- MultiScaleModel-master/multi_scale_model/result/reaction-diffusion/ASP-no-legend.svg
- MultiScaleModel-master/multi_scale_model/result/reaction-diffusion/ASP.pdf
- MultiScaleModel-master/multi_scale_model/result/reaction-diffusion/ASP.png
- MultiScaleModel-master/multi_scale_model/result/reaction-diffusion/ASP.svg
- MultiScaleModel-master/multi_scale_model/result/reaction-diffusion/EALA-no-legend.svg
- MultiScaleModel-master/multi_scale_model/result/reaction-diffusion/EALA.svg
- MultiScaleModel-master/multi_scale_model/result/reaction-diffusion/EASP-no-legend.svg
- MultiScaleModel-master/multi_scale_model/result/reaction-diffusion/EASP.svg
- MultiScaleModel-master/multi_scale_model/result/reaction-diffusion/EGLN-no-legend.svg
- MultiScaleModel-master/multi_scale_model/result/reaction-diffusion/EGLN.svg
- MultiScaleModel-master/multi_scale_model/result/reaction-diffusion/EGLU
- MultiScaleModel-master/multi_scale_model/result/reaction-diffusion/EGLU-legend-outside.svg
- MultiScaleModel-master/multi_scale_model/result/reaction-diffusion/EGLU-no-legend.svg
- MultiScaleModel-master/multi_scale_model/result/reaction-diffusion/EGLU.pdf
- MultiScaleModel-master/multi_scale_model/result/reaction-diffusion/EGLU.png
- MultiScaleModel-master/multi_scale_model/result/reaction-diffusion/EGLU.svg
- MultiScaleModel-master/multi_scale_model/result/reaction-diffusion/ELAC-no-legend.svg
- MultiScaleModel-master/multi_scale_model/result/reaction-diffusion/ELAC.svg
- MultiScaleModel-master/multi_scale_model/result/reaction-diffusion/EPYR-no-legend.svg
- MultiScaleModel-master/multi_scale_model/result/reaction-diffusion/EPYR.svg
- MultiScaleModel-master/multi_scale_model/result/reaction-diffusion/GLC
- MultiScaleModel-master/multi_scale_model/result/reaction-diffusion/GLC-legend-outside.svg
- MultiScaleModel-master/multi_scale_model/result/reaction-diffusion/GLC-no-legend.svg
- MultiScaleModel-master/multi_scale_model/result/reaction-diffusion/GLC.pdf
- MultiScaleModel-master/multi_scale_model/result/reaction-diffusion/GLC.png
- MultiScaleModel-master/multi_scale_model/result/reaction-diffusion/GLC.svg
- MultiScaleModel-master/multi_scale_model/result/reaction-diffusion/GLN
- MultiScaleModel-master/multi_scale_model/result/reaction-diffusion/GLN-legend-outside.svg
- MultiScaleModel-master/multi_scale_model/result/reaction-diffusion/GLN-no-legend.svg
- MultiScaleModel-master/multi_scale_model/result/reaction-diffusion/GLN.pdf
- MultiScaleModel-master/multi_scale_model/result/reaction-diffusion/GLN.png
- MultiScaleModel-master/multi_scale_model/result/reaction-diffusion/GLN.svg
- MultiScaleModel-master/multi_scale_model/result/reaction-diffusion/GLU.pdf
- MultiScaleModel-master/multi_scale_model/result/reaction-diffusion/GLY-no-legend.svg
- MultiScaleModel-master/multi_scale_model/result/reaction-diffusion/GLY.svg
- MultiScaleModel-master/multi_scale_model/result/reaction-diffusion/LAC
- MultiScaleModel-master/multi_scale_model/result/reaction-diffusion/LAC-legend-outside - Copy.svg
- MultiScaleModel-master/multi_scale_model/result/reaction-diffusion/LAC-legend-outside.svg
- MultiScaleModel-master/multi_scale_model/result/reaction-diffusion/LAC-no-legend.svg
- MultiScaleModel-master/multi_scale_model/result/reaction-diffusion/LAC.pdf
- MultiScaleModel-master/multi_scale_model/result/reaction-diffusion/LAC.png
- MultiScaleModel-master/multi_scale_model/result/reaction-diffusion/LAC.svg
- MultiScaleModel-master/multi_scale_model/result/reaction-diffusion/NH4
- MultiScaleModel-master/multi_scale_model/result/reaction-diffusion/NH4-legend-outside.svg
- MultiScaleModel-master/multi_scale_model/result/reaction-diffusion/NH4-no-legend.svg
- MultiScaleModel-master/multi_scale_model/result/reaction-diffusion/NH4.pdf
- MultiScaleModel-master/multi_scale_model/result/reaction-diffusion/NH4.png
- MultiScaleModel-master/multi_scale_model/result/reaction-diffusion/NH4.svg
- MultiScaleModel-master/multi_scale_model/result/reaction-diffusion/SER
- MultiScaleModel-master/multi_scale_model/result/reaction-diffusion/SER-legend-outside.svg
- MultiScaleModel-master/multi_scale_model/result/reaction-diffusion/SER-no-legend.svg
- MultiScaleModel-master/multi_scale_model/result/reaction-diffusion/SER.pdf
- MultiScaleModel-master/multi_scale_model/result/reaction-diffusion/SER.png
- MultiScaleModel-master/multi_scale_model/result/reaction-diffusion/SER.svg
- MultiScaleModel-master/multi_scale_model/result/simulation-agg/
- MultiScaleModel-master/multi_scale_model/result/simulation-agg/HGLL-28.png
- MultiScaleModel-master/multi_scale_model/result/simulation-agg/HGLL-29.png
- MultiScaleModel-master/multi_scale_model/result/simulation-agg/HGLL-36.png
- MultiScaleModel-master/multi_scale_model/result/simulation-agg/HGLL-39.png
- MultiScaleModel-master/multi_scale_model/result/simulation-agg/HGLL-40.png
- MultiScaleModel-master/multi_scale_model/result/simulation-agg/HGLL-41.png
- MultiScaleModel-master/multi_scale_model/result/simulation-agg/HGLL-42.png
- MultiScaleModel-master/multi_scale_model/result/simulation-agg/HGLL-43.png
- MultiScaleModel-master/multi_scale_model/result/simulation-agg/HGLL-44.png
- MultiScaleModel-master/multi_scale_model/result/simulation-agg/HGLL-45.png
- MultiScaleModel-master/multi_scale_model/result/simulation-agg/HGLL-ALA.png
- MultiScaleModel-master/multi_scale_model/result/simulation-agg/HGLL-ASP.png
- MultiScaleModel-master/multi_scale_model/result/simulation-agg/HGLL-BIO.pdf
- MultiScaleModel-master/multi_scale_model/result/simulation-agg/HGLL-BIO.png
- MultiScaleModel-master/multi_scale_model/result/simulation-agg/HGLL-BIO.svg
- MultiScaleModel-master/multi_scale_model/result/simulation-agg/HGLL-EGLU.png
- MultiScaleModel-master/multi_scale_model/result/simulation-agg/HGLL-GLC.png
- MultiScaleModel-master/multi_scale_model/result/simulation-agg/HGLL-GLN.png
- MultiScaleModel-master/multi_scale_model/result/simulation-agg/HGLL-LAC.png
- MultiScaleModel-master/multi_scale_model/result/simulation-agg/HGLL-NH4-draw_measurement-False.pdf
- MultiScaleModel-master/multi_scale_model/result/simulation-agg/HGLL-NH4-draw_measurement-False.png
- MultiScaleModel-master/multi_scale_model/result/simulation-agg/HGLL-NH4-draw_measurement-False.svg
- MultiScaleModel-master/multi_scale_model/result/simulation-agg/HGLL-NH4-draw_measurement-True.pdf
- MultiScaleModel-master/multi_scale_model/result/simulation-agg/HGLL-NH4-draw_measurement-True.png
- MultiScaleModel-master/multi_scale_model/result/simulation-agg/HGLL-NH4-draw_measurement-True.svg
- MultiScaleModel-master/multi_scale_model/result/simulation-agg/HGLL-NH4.pdf
- MultiScaleModel-master/multi_scale_model/result/simulation-agg/HGLL-NH4.png
- MultiScaleModel-master/multi_scale_model/result/simulation-agg/HGLL-NH4.svg
- MultiScaleModel-master/multi_scale_model/result/simulation-agg/HGLL-SER.png
- MultiScaleModel-master/multi_scale_model/result/simulation-agg/HGLL-X.png
- MultiScaleModel-master/multi_scale_model/result/simulation-with-agg/
- MultiScaleModel-master/multi_scale_model/result/simulation-with-agg/HGLL-NH4-draw_measurement-True.pdf
- MultiScaleModel-master/multi_scale_model/result/simulation-with-agg/HGLL-NH4-draw_measurement-True.png
- MultiScaleModel-master/multi_scale_model/result/simulation-with-agg/HGLL-NH4-draw_measurement-True.svg
- MultiScaleModel-master/multi_scale_model/result/simulation/
- MultiScaleModel-master/multi_scale_model/result/simulation/HGHL-28.png
- MultiScaleModel-master/multi_scale_model/result/simulation/HGHL-29.png
- MultiScaleModel-master/multi_scale_model/result/simulation/HGHL-36.png
- MultiScaleModel-master/multi_scale_model/result/simulation/HGHL-39.png
- MultiScaleModel-master/multi_scale_model/result/simulation/HGHL-40.png
- MultiScaleModel-master/multi_scale_model/result/simulation/HGHL-41.png
- MultiScaleModel-master/multi_scale_model/result/simulation/HGHL-42.png
- MultiScaleModel-master/multi_scale_model/result/simulation/HGHL-43.png
- MultiScaleModel-master/multi_scale_model/result/simulation/HGHL-45.png
- MultiScaleModel-master/multi_scale_model/result/simulation/HGHL-Ala.png
- MultiScaleModel-master/multi_scale_model/result/simulation/HGHL-Asp.png
- MultiScaleModel-master/multi_scale_model/result/simulation/HGHL-GLN.png
- MultiScaleModel-master/multi_scale_model/result/simulation/HGHL-Glc.png
- MultiScaleModel-master/multi_scale_model/result/simulation/HGHL-Lac.png
- MultiScaleModel-master/multi_scale_model/result/simulation/HGHL-Ser.png
- MultiScaleModel-master/multi_scale_model/result/simulation/HGLL-Ala.png
- MultiScaleModel-master/multi_scale_model/result/simulation/HGLL-Asp.png
- MultiScaleModel-master/multi_scale_model/result/simulation/HGLL-GLN.png
- MultiScaleModel-master/multi_scale_model/result/simulation/HGLL-Glc.png
- MultiScaleModel-master/multi_scale_model/result/simulation/HGLL-Lac.png
- MultiScaleModel-master/multi_scale_model/result/simulation/HGLL-Ser.png
- MultiScaleModel-master/multi_scale_model/result/simulation/LGHL-Ala.png
- MultiScaleModel-master/multi_scale_model/result/simulation/LGHL-Asp.png
- MultiScaleModel-master/multi_scale_model/result/simulation/LGHL-GLN.png
- MultiScaleModel-master/multi_scale_model/result/simulation/LGHL-Glc.png
- MultiScaleModel-master/multi_scale_model/result/simulation/LGHL-Lac.png
- MultiScaleModel-master/multi_scale_model/result/simulation/LGHL-Ser.png
- MultiScaleModel-master/multi_scale_model/result/simulation/LGLL-Ala.png
- MultiScaleModel-master/multi_scale_model/result/simulation/LGLL-Asp.png
- MultiScaleModel-master/multi_scale_model/result/simulation/LGLL-GLN.png
- MultiScaleModel-master/multi_scale_model/result/simulation/LGLL-Glc.png
- MultiScaleModel-master/multi_scale_model/result/simulation/LGLL-Lac.png
- MultiScaleModel-master/multi_scale_model/result/simulation/LGLL-Ser.png
- MultiScaleModel-master/multi_scale_model/result/stacked_bar_plot.pdf
- MultiScaleModel-master/multi_scale_model/result/unhealthy/
- MultiScaleModel-master/multi_scale_model/result/unhealthy/Glc-40-2.5-large-font.pdf
- MultiScaleModel-master/multi_scale_model/result/unhealthy/Glc-40-2.5-large-font.svg
- MultiScaleModel-master/multi_scale_model/result/unhealthy/Glc-40-2.5.pdf
- MultiScaleModel-master/multi_scale_model/result/unhealthy/Glc-40-2.5.svg
- MultiScaleModel-master/multi_scale_model/result/unhealthy/Lac-40-2.5-large-font.pdf
- MultiScaleModel-master/multi_scale_model/result/unhealthy/Lac-40-2.5-large-font.svg
- MultiScaleModel-master/multi_scale_model/result/unhealthy/Lac-40-2.5.pdf
- MultiScaleModel-master/multi_scale_model/result/unhealthy/Lac-40-2.5.svg
- MultiScaleModel-master/multi_scale_model/result/unhealthy/batch-unhealthy-time.pdf
- MultiScaleModel-master/multi_scale_model/result/unhealthy/batch-unhealthy-time.png
- MultiScaleModel-master/multi_scale_model/result/unhealthy/batch-unhealthy-time.svg
- MultiScaleModel-master/multi_scale_model/result/validation-Kwok2017/
- MultiScaleModel-master/multi_scale_model/result/validation-Kwok2017/HGLL-43.png
- MultiScaleModel-master/multi_scale_model/result/validation-Kwok2017/HGLL-GLC-with-err.png
- MultiScaleModel-master/multi_scale_model/result/validation-Kwok2017/HGLL-GLC-with-err.svg
- MultiScaleModel-master/multi_scale_model/result/validation-Kwok2017/HGLL-GLC.png
- MultiScaleModel-master/multi_scale_model/result/validation-Kwok2017/HGLL-Lac-with-err.png
- MultiScaleModel-master/multi_scale_model/result/validation-Kwok2017/HGLL-Lac-with-err.svg
- MultiScaleModel-master/multi_scale_model/result/validation-Kwok2017/HGLL-Lac.png
- MultiScaleModel-master/multi_scale_model/result/variance-component-analysis/
- MultiScaleModel-master/multi_scale_model/result/variance-component-analysis/expectation-decomposition-with-time.pdf
- MultiScaleModel-master/multi_scale_model/result/variance-component-analysis/expectation-decomposition-with-time.svg
- MultiScaleModel-master/multi_scale_model/result/variance-component-analysis/large-mean-variance-24.pdf
- MultiScaleModel-master/multi_scale_model/result/variance-component-analysis/large-mean-variance-24.svg
- MultiScaleModel-master/multi_scale_model/result/variance-component-analysis/large-mean-variance-48.pdf
- MultiScaleModel-master/multi_scale_model/result/variance-component-analysis/large-mean-variance-48.svg
- MultiScaleModel-master/multi_scale_model/result/variance-component-analysis/large-mean-variance-72.pdf
- MultiScaleModel-master/multi_scale_model/result/variance-component-analysis/large-mean-variance-72.svg
- MultiScaleModel-master/multi_scale_model/result/variance-component-analysis/mean-variance-0.pdf
- MultiScaleModel-master/multi_scale_model/result/variance-component-analysis/mean-variance-0.svg
- MultiScaleModel-master/multi_scale_model/result/variance-component-analysis/mean-variance-12.pdf
- MultiScaleModel-master/multi_scale_model/result/variance-component-analysis/mean-variance-12.svg
- MultiScaleModel-master/multi_scale_model/result/variance-component-analysis/mean-variance-18.pdf
[truncated: 46 more entries]
