# Supplementary material for: Stochastic biological system-of-systems modelling for iPSC culture
Source: Commun Biol. 2024 Jan 8;7:39. doi: 10.1038/s42003-023-05653-w (PMC10774284; doi:10.1038/s42003-023-05653-w)
Supplement: Supplementary file 3 — Supplementary Software [file 42003_2023_5653_MOESM3_ESM.zip › MultiScaleModel-master/dynamic_model/ODE_simulator_sup-Hua2.py]

import matplotlib.pyplot as plt
import numpy as np
import pandas as pd
from lmfit import minimize, Parameters, Parameter, report_fit,  fit_report
from scipy.integrate import odeint
from scipy import interpolate
import scipy
import time
###Fixed Parameter with value
# vmaxPFKALD = 2.40E-03
# vmaxPGK = 5.00E-04
# vmaxTKTA = 2.00E-05
# vmaxGluT = 1.28E-06
# vmaxleak = 8.70E-05
# vmaxfCK = 2.30E-04
# vmaxrCK = 9.00E-05
# vmaxfAK = 1.00E-04
# vmaxrAK = 3.00E-05
# vmaxPPRibP = 6.00E-10
# vmaxNADPHox = 4.00E-03
# vmaxrASTA = 3.25E-06


K_mGLC = 4.19E+00
K_mGLN = 1.58E+00
K_mLAC = 5.00E+00
K_mNH4 = 5.00E-01
K_mALA = 1.00E+00
K_mARG = 5.00E-02
K_mASP = 1.50E-02
K_mASX = 1.50E-01
K_mGLY = 5.00E-02
K_mHIS = 5.00E-01
K_mILE = 2.50E-02
K_mLUE = 2.50E-02
K_mLYS = 5.00E-02
K_mSER = 1.50E-02
K_mTYR = 5.00E-02
K_mVAL = 5.00E-02
K_aGLN = 1.00E+01
K_mGLNmAb = 1.00E-02
K_mG6P = 8.20E-08
K_mF6P = 4.00E-07
K_mGAP = 8.00E-07
K_mPEP = 1.70E-07
K_mR5P = 1.30E-08
K_mX5P = 3.40E-08
K_mPYR = 9.80E-07
K_mAcCoA = 9.60E-07
K_mOXA = 2.40E-07
K_mCIT = 1.00E-07
K_mAKG = 8.60E-07
K_mSUC = 2.80E-08
K_mMAL = 8.50E-07
K_mGLU = 1.28E-04
K_mATP = 4.20E-06
K_mADP = 3.65E-07
K_mAMP = 2.52E-08
K_mPCr = 7.70E-06
K_mCr = 6.00E-07
K_mO2 = 4.00E-06
K_mPi = 1.00E-06
K_mNADH = 1.00E-07
K_mNADPH = 1.00E-09
K_mATPtoADP = 1.00E+00
K_mADPtoATP = 9.00E-06
K_mNADHtoNAD = 3.50E-03
K_mNADtoNADH = 5.00E-01
K_mNADPtoNADPH = 1.00E-03
# K_iG6P = 5.12E-08
# K_iPEP = 2.00E-07
K_iPYR = 3.00E-08
K_aF6P = 1.00E-06
vmaxresp=7.00E-03*1E3
vmaxATPase=3.60E-03*1E3
vmaxleak=8.70E-04*1E3
vmaxfAK=2.30E-03*1E3
vmaxrAK=9.00E-04*1E3
vmaxfCK=1.00E-03*1E3
vmaxrCK=3.00E-04*1E3
vmaxPPRibP=6.00E-09*1E3
vmaxNADPHox=4.00E-02*1E3
vmaxG6PDHPGLcDH=7.88E-05*1E3
vmaxEP=7.88E-05*1E3
vmaxTKTA=7.88E-05*1E3

S1_0 = np.array([1.40E-07, 4.00E-07, 1.40E-07, 2.00E-08, 1.50E-06, 2.00E-07, 2.00E-08, 4.00E-06, 3.00E-07,
5.00E-08, 4.00E-07, 7.00E-04, 8.00E-06, 1E-6, 9.00E-07, 2.00E-08, 9.00E-13, 5.30E-12, 5.00E-05, 8.00E-06,
4.00E-08, 2.00E-06, 2.00E-06, 2.8, 1.50E-07, 5.30E-07, 9.20E-08])

###Stoichiometry Matrix
N = pd.read_excel('multi_scale_model/data/Simulator_v2.xlsx', sheet_name="N")
# Meta_list = N.columns[1:]
# .tolist()
# Meta_list = Meta_list.append()
flux_list = ['HK', 'PGI', 'PEKALD', 'PGK', 'PK', 'LDH', 'G6PDHPGLcDH', 'EP',
       'TKTA', 'PDH', 'CS', 'CITSISOD', 'AKGDH', 'SDHFUM', 'MLD', 'ME', 'PC',
       'GLNS', 'GLDH', 'AlaTA', 'GluT', 'resp', 'leak', 'ATPase', 'AK', 'CK',
       'PPRibP', 'NADPHox', 'SAL', 'ASX', 'ASTA', 'AA1', 'AA2', 'Bio', 'Cell']

# meta_list = N.iloc[:, 0].tolist()


meta_list = ['AcCoA', 'AKG', 'ADP', 'AMP', 'ATP', 'CIT', 'CoA', 'Cr', 'F6P', 'G6P', 'GAP',
 'GLU', 'GLY', 'MAL', 'NAD', 'NADH', 'NADP', 'NADPH', 'OXA', 'O2', 'PEP', 'PCr',
 'Pi', 'ARG', 'R5P', 'SUC', 'X5P', 'PYR', 'ALA', 'ASP', 'ASX', 'GLY', 'HIS',
 'ILE', 'LEU', 'LYS', 'SER', 'TYR', 'VAL', 'GLC', 'GLN', 'EGLU', 'LAC', 'NH4',
 'BIO', 'Cell']

N = N.fillna(0).values
N = N[:,1:]
N = N.astype(float).reshape(45, 34)
# N = np.delete(N, (2,3,4), 0)
# N = np.delete(N, (23,24,25), 1)

data_extra_raw = pd.read_excel('dynamic_model/iPSC_data.xlsx', sheet_name="Extra")
data_extra = data_extra_raw.values

#19 observable state: PYR, ALA, ASP, ASX, GLY, HIS, ILE, LUE, LYS, SER, TYR, VAL, GLC, GLN, EGLU, LAC, NH4, BIO, X
data_extra = np.vstack((data_extra[:,6],data_extra[:,10],data_extra[:,12], data_extra[:,11]+data_extra[:,12], data_extra[:,13:18].T, data_extra[:,21], data_extra[:,24:26].T, data_extra[:,4], data_extra[:,7:9].T, data_extra[:,5], data_extra[:,9], data_extra[:,26], data_extra[:,3]))
data_extra = data_extra.T
data_extra = np.array(data_extra, dtype = float)

# Measurements under different DoE
data_extra_HGHL = data_extra[:30,:]
data_extra_HGLL = data_extra[30:60,:]
data_extra_LGLL = data_extra[60:90,:]
data_extra_LGHL = data_extra[90:,:]
data_whole = [data_extra_HGHL, data_extra_HGLL, data_extra_LGLL, data_extra_LGHL]

# Measurement Time
t = [0,12,24,36,48]
size = len(t)

# mean and measurement std for each metabolite at each time point 
mean_HGHL = np.zeros([5, 19])
mean_HGLL = np.zeros([5, 19])
mean_LGLL = np.zeros([5, 19])
mean_LGHL = np.zeros([5, 19])

std_HGHL = np.zeros([5, 19])
std_HGLL = np.zeros([5, 19])
std_LGLL = np.zeros([5, 19])
std_LGHL = np.zeros([5, 19])

for i in range(0, len(t)):
    index = np.arange(i,data_extra_HGHL[:,1].size,5)   
    mean_HGHL[i] = np.mean(data_extra_HGHL[index,],axis = 0)
    mean_HGLL[i] = np.mean(data_extra_HGLL[index,],axis = 0)
    mean_LGLL[i] = np.mean(data_extra_LGLL[index,],axis = 0)
    mean_LGHL[i] = np.mean(data_extra_LGHL[index,],axis = 0)
    
    std_HGHL[i] = np.std(data_extra_HGHL[index,],axis = 0)
    std_HGLL[i] = np.std(data_extra_HGLL[index,],axis = 0)
    std_LGLL[i] = np.std(data_extra_LGLL[index,],axis = 0)
    std_LGHL[i] = np.std(data_extra_LGHL[index,],axis = 0)

mean_whole = [mean_HGHL, mean_HGLL, mean_LGLL, mean_LGHL]
std_whole = [std_HGHL, std_HGLL, std_LGLL, std_LGHL]

data_48_raw = pd.read_excel('dynamic_model/iPSC_data.xlsx', sheet_name="Flux48")
data_48 = data_48_raw.values
data_48 = data_48[0:17,0:9]
mea_flux = np.array(data_48[:,0],dtype=int) -1
flux_48 = np.array(data_48[0:17,1:5], dtype = float)
flux_std_48 = np.array(data_48[0:17,5:9], dtype = float)


#################################################################################################################################
#############################################Cell Growth Rate Estimation###########################################
#################################################################################################################################
def f_x(t, xs, ps):
    mu = ps['mu'].value
    X = xs
    
    dx = mu*X
    return dx


def g_x(t, x0, ps, t_eval=None):
    """
    Solution to the ODE x'(t) = f(t,x,k) with initial condition x(0) = x0
    """
    # x = odeint(f, x0, t, args=(ps,))
    start = time.time()
    x = scipy.integrate.solve_ivp(f_x, t,  x0, args=(ps,), t_eval=t_eval, method ='RK45' )
    end = time.time()
    print('Solving took: ' + str((end-start)) + ' sec')
    return x

    

def residual_x(ps, ts, data):
    sum_ls = []
    for i in range(0, len(data)):
        for r in range(0, 6):
            batch_data = data[i][(size*r):(size*r+5)]
            # print(batch_data)
            # batch_data = np.vstack((batch_data[:,6],batch_data[:,10],batch_data[:,12], batch_data[:,11]+batch_data[:,12], batch_data[:,13:18].T, batch_data[:,21], batch_data[:,24:26].T, batch_data[:,4], batch_data[:,7:9].T, batch_data[:,5], batch_data[:,9], batch_data[:,26], batch_data[:,3]))
            # batch_data = batch_data.astype(float)
            # x0 = np.hstack([S1_0*1000*batch_data[-1,0], batch_data[:,0]])
            x0 = np.array([batch_data[0]])
            model = g_x([ts[0], ts[-1]], x0, ps, t_eval=ts)

            sum_ls.append((model.y - batch_data).ravel())

    residuals = np.concatenate(sum_ls)
    # remove NaN
    residuals = residuals[~np.isnan(residuals)]
    return residuals

    # # residuals = np.concatenate(sum_ls)
    # # remove NaN
    # residuals = (model.y.T[:,24:] - batch_data.T).flatten()
    # residuals = residuals[~np.isnan(residuals)]
    # # print(residuals)
    # return residuals

params = Parameters()
params.add('mu', value=0.044, min=0, max=0.1)

#############################
# Train 0:HGHL, 1:HGLL, 2:LGLL, 
# Test 3:LGHL

indices = [0,1,2]
data_train = [data_whole[index][:,-1] for index in indices]
data_test = data_whole[3][:,-1]

result = minimize(residual_x, params, args=(t, data_train), method='leastsq')
report_fit(result)

parameters = result.params
#LGHL
x0_LGHL = np.array([np.mean(data_test[0])])
pred_LGHL = g_x([t[0], t[-1]], x0_LGHL, parameters, t).y  # g(t, x0_LGHL, parameters)

fig, ax = plt.subplots()

ax.plot([0,12,24,36,48],mean_whole[3][:,-1], 'o', color='blue', label='Measured')
ax.plot([0,12,24,36,48],pred_LGHL[0], color='black', label='Predicted')
ax.set_title('Cell Density (LGHL)')
ax.set_xlabel('Time (h)')
ax.set_ylabel('Cell Density (10^6 cells/mL)')
ax.set_ylim(0,0.35)
plt.xticks([0,12,24,36,48])
leg = ax.legend()

plt.show()


#############################
# Train 1:HGLL, 2:LGLL, 3:LGHL
# Test 0:HGHL,

indices = [1,2,3]
data_train = [data_whole[index][:,-1] for index in indices]
data_test = data_whole[0][:,-1]

result = minimize(residual_x, params, args=(t, data_train), method='leastsq')
report_fit(result)

parameters = result.params
#HGHL
x0_HGHL = np.array([np.mean(data_test[0])])
pred_HGHL = g_x([t[0], t[-1]], x0_HGHL, parameters, t).y #  g(t, x0_HGHL, parameters)

fig, ax = plt.subplots()

ax.plot([0,12,24,36,48],mean_whole[0][:,-1], 'o', color='blue', label='Measured')
ax.plot([0,12,24,36,48],pred_HGHL[0], color='black', label='Predicted')
ax.set_title('Cell Density (HGHL)')
ax.set_xlabel('Time (h)')
ax.set_ylabel('Cell Density (10^6 cells/mL)')
ax.set_ylim(0,0.35)
plt.xticks([0,12,24,36,48])
leg = ax.legend()

plt.show()

#############################
# Train 0:HGHL, 2:LGLL, 3:LGHL
# Test 1:HGLL, 

indices = [0,2,3]
data_train = [data_whole[index][:,-1] for index in indices]
data_test = data_whole[1][:,-1]

result = minimize(residual_x, params, args=(t, data_train), method='leastsq')
report_fit(result)

parameters = result.params
#HGLL
x0_HGLL = np.array([np.mean(data_test[0])])
pred_HGLL = g_x([t[0], t[-1]], x0_HGLL, parameters, t).y # g(t, x0_HGLL, parameters)

fig, ax = plt.subplots()

ax.plot([0,12,24,36,48],mean_whole[1][:,-1], 'o', color='blue', label='Measured')
ax.plot([0,12,24,36,48],pred_HGLL[0], color='black', label='Predicted')
ax.set_title('Cell Density (HGLL)')
ax.set_xlabel('Time (h)')
ax.set_ylabel('Cell Density (10^6 cells/mL)')
ax.set_ylim(0,0.35)
plt.xticks([0,12,24,36,48])
leg = ax.legend()

plt.show()


#############################
# Train 0:HGHL, 1:HGLL, 3:LGHL
# Test 2:LGLL,

indices = [0,1,3]
data_train = [data_whole[index][:,-1] for index in indices]
data_test = data_whole[2][:,-1]

result = minimize(residual_x, params, args=(t, data_train), method='leastsq')
report_fit(result)

parameters = result.params
#LGLL
x0_LGLL = np.array([np.mean(data_test[0])])
pred_LGLL = g_x([t[0], t[-1]], x0_LGLL, parameters, t).y  # g(t, x0_LGLL, parameters)

fig, ax = plt.subplots()

ax.plot([0,12,24,36,48],mean_whole[2][:,-1], 'o', color='blue', label='Measured')
ax.plot([0,12,24,36,48],pred_LGLL[0], color='black', label='Predicted')
ax.set_title('Cell Density (LGLL)')
ax.set_xlabel('Time (h)')
ax.set_ylabel('Cell Density (10^6 cells/mL)')
ax.set_ylim(0,0.35)
plt.xticks([0,12,24,36,48])
leg = ax.legend()

plt.show()


#############################
# Train 0:HGHL, 1:HGLL, 3:LGHL, 2:LGLL,

indices = [0,1,2,3]
data_train = [data_whole[index][:,-1] for index in indices]
# data_test = data_whole[2][:,-1]

result = minimize(residual_x, params, args=(t, data_train), method='leastsq')
report_fit(result)

###Estimated growth rate
parameters = result.params
mu_fit = parameters['mu'].value

##############################################################################################################
###############################################Flux Rate Estimation###########################################
#############################################################################################################
def f_m(t, xs, ps, mode = 1):
    """
    Bio_Kinetic Model.
    mode: 1: Return du of each metabolite
          0: Return the flux rate of each reaction
    """ 
    # 
    vmaxHK = ps['vmaxHK'].value
    vmaxPGI = ps['vmaxPGI'].value
    vmaxPFKALD = ps['vmaxPFKALD'].value
    vmaxPGK = ps['vmaxPGK'].value
    vmaxPK = ps['vmaxPK'].value
    vmaxfLDH = ps['vmaxfLDH'].value
    vmaxrLDH = ps['vmaxrLDH'].value
    # vmaxG6PDHPGLcDH = ps['vmaxG6PDHPGLcDH'].value
    # vmaxEP = ps['vmaxEP'].value
    # vmaxTKTA = ps['vmaxTKTA'].value
    vmaxPDH = ps['vmaxPDH'].value
    vmaxfCS = ps['vmaxfCS'].value
    vmaxrCS = ps['vmaxrCS'].value
    vmaxfCITSISOD = ps['vmaxfCITSISOD'].value
    vmaxrCITSISOD = ps['vmaxrCITSISOD'].value
    vmaxAKGDH = ps['vmaxAKGDH'].value
    vmaxfSDHFUM = ps['vmaxfSDHFUM'].value
    vmaxrSDHFUM = ps['vmaxrSDHFUM'].value
    vmaxfMDH = ps['vmaxfMDH'].value
    vmaxrMDH = ps['vmaxrMDH'].value
    vmaxME = ps['vmaxME'].value
    vmaxPC = ps['vmaxPC'].value
    vmaxfGLNS = ps['vmaxfGLNS'].value
    vmaxrGLNS = ps['vmaxrGLNS'].value
    vmaxfGLDH = ps['vmaxfGLDH'].value
    vmaxrGLDH = ps['vmaxrGLDH'].value
    vmaxfAlaTA = ps['vmaxfAlaTA'].value
    vmaxrAlaTA = ps['vmaxrAlaTA'].value
    vmaxGluT = ps['vmaxGluT'].value
    # vmaxresp = ps['vmaxresp'].value
    # vmaxATPase = ps['vmaxATPase'].value
    # vmaxleak = ps['vmaxleak'].value
    # vmaxfAK = ps['vmaxfAK'].value
    # vmaxrAK = ps['vmaxrAK'].value
    # vmaxfCK = ps['vmaxfCK'].value
    # vmaxrCK = ps['vmaxrCK'].value
    # vmaxPPRibP = ps['vmaxPPRibP'].value
    # vmaxNADPHox = ps['vmaxNADPHox'].value
    vmaxSAL = ps['vmaxSAL'].value
    vmaxASX = ps['vmaxASX'].value
    vmaxfASTA = ps['vmaxfASTA'].value
    vmaxrASTA = ps['vmaxrASTA'].value
    vmaxAA1 = ps['vmaxAA1'].value
    vmaxAA2 = ps['vmaxAA2'].value
    vmaxgrowth = ps['vmaxgrowth'].value
    K_iLACtoHK = ps['K_iLACtoHK'].value
    # K_iLACtoPFK = ps['K_iLACtoPFK'].value
    K_iLACtoGLNS = ps['K_iLACtoGLNS'].value
    K_iG6P = ps['K_iG6P'].value
    # K_mATPtoADP = ps['K_mATPtoADP'].value
    # K_mADPtoATP = ps['K_mADPtoATP'].value
    # K_mNADHtoNAD = ps['K_mNADHtoNAD'].value
    # K_mNADtoNADH = ps['K_mNADtoNADH'].value
    # K_mNADPtoNADPH = ps['K_mNADPtoNADPH'].value
    # K_iPEP = ps['K_iPEP'].value
    # K_iPYR = ps['K_iPYR'].value
    # K_aF6P = ps['K_aF6P'].value
    
    mu = mu_fit
    xs[xs < 0] = 0
    
    AcCoA, AKG, ADP, AMP, ATP, CIT, CoA, Cr, F6P, G6P,GAP ,GLU ,GLY ,MAL ,NAD ,NADH, NADP, NADPH, OAA, O2,PEP,PCr,Pi,ARG, R5P,SUC,X5P,PYR, ALA, ASP, ASX, GLY, HIS, ILE, LUE, LYS, SER, TYR, VAL, GLC, GLN, EGLU, LAC, NH4, BIO, X  = xs
    # GLC, X  = xs
   
    ##Glycolysis
    vHK = vmaxHK * GLC/(K_mGLC+GLC) * K_iLACtoHK/(K_iLACtoHK+LAC)  * K_iG6P/(K_iG6P+G6P)
    
    # vHK = vmaxHK * GLC/(K_mGLC+GLC) * K_iLACtoHK/(K_iLACtoHK+LAC) #* (ATP/ADP)/(K_mATPtoADP + (ATP/ADP)) * K_iG6P/(K_iG6P+G6P)
    
    vPGI = vmaxPGI * G6P/(K_mG6P+G6P) #* K_iPEP/(K_iPEP+PEP)
    
    # vPFKALD = vmaxPFKALD * F6P/(K_mF6P+F6P) * K_iG6P/(K_iG6P+G6P) * K_iLACtoPFK/(K_iLACtoPFK+LAC)#* (ATP/ADP)/(K_mATPtoADP + (ATP/ADP))
    
    vPFKALD = vmaxPFKALD * F6P/(K_mF6P+F6P) #* K_iG6P/(K_iG6P+G6P) #* K_iLAC/(K_iLAC+LAC)#* (ATP/ADP)/(K_mATPtoADP + (ATP/ADP))
    
    vPGK = vmaxPGK * GAP/(K_mGAP+GAP) #* (NAD/NADH)/(K_mNADtoNADH + (NAD/NADH)) #* Pi/(K_mPi+Pi) #* (ADP/ATP)/(K_mADPtoATP + (ADP/ATP)) 
    
    vPK = vmaxPK * PEP/(K_mPEP*(1 + K_aF6P/F6P)+PEP) #* (ADP/ATP)/(K_mADPtoATP + ADP/ATP)
    
    # vLDH = vmaxfLDH * PYR/(K_mPYR+PYR) * (NADH/NAD)/(K_mNADHtoNAD + (NADH/NAD)) - vmaxrLDH * LAC/(K_mLAC+LAC) * (NAD/NADH)/(K_mNADtoNADH + (NAD/NADH)) * K_iPYR/(K_iPYR+PYR)
    
    vLDH = vmaxfLDH * PYR/(K_mPYR+PYR)  - vmaxrLDH * LAC/(K_mLAC+LAC)  * K_iPYR/(K_iPYR+PYR)
    
    ###PPP
    vG6PDHPGLcDH = vmaxG6PDHPGLcDH * G6P/(K_mG6P+G6P) #* (NADP/NADPH)/(K_mNADPtoNADPH + (NADP/NADPH))
    
    vEP = vmaxEP * R5P/(K_mR5P+R5P)
    
    vTKTA = vmaxTKTA * R5P/(K_mR5P+R5P) * X5P/(K_mX5P + X5P)
    
    ###TCA
    vPDH = vmaxPDH * PYR/(K_mPYR + PYR) #* (NAD/NADH)/(K_mNADtoNADH + (NAD/NADH))
    
    vCS = vmaxfCS * AcCoA/(K_mAcCoA + AcCoA) * OAA/(K_mOXA + OAA) - vmaxrCS * CIT/(K_mCIT + CIT)
    
    # vCITSISOD = vmaxfCITSISOD * CIT/(K_mCIT + CIT) * (NAD/NADH)/(K_mNADtoNADH + (NAD/NADH)) - vmaxrCITSISOD * AKG/(K_mAKG + AKG) * (NADH/NAD)/(K_mNADHtoNAD + (NADH/NAD))
    
    vCITSISOD = vmaxfCITSISOD * CIT/(K_mCIT + CIT) - vmaxrCITSISOD * AKG/(K_mAKG + AKG)
    
    vAKGDH = vmaxAKGDH * AKG/(K_mAKG+AKG) #* (NAD/NADH)/(K_mNADtoNADH + (NAD/NADH)) # * Pi/(K_mPi+Pi) #* (ADP/ATP)/(K_mADPtoATP + (ADP/ATP))
                                                                                                                                                                                                           
    # vSDHFUM = vmaxfSDHFUM * SUC/(K_mSUC + SUC) * (NAD/NADH)/(K_mNADtoNADH + (NAD/NADH)) - vmaxrSDHFUM * MAL/(K_mMAL+MAL) * (NADH/NAD)/(K_mNADHtoNAD + (NADH/NAD))
    
    vSDHFUM = vmaxfSDHFUM * SUC/(K_mSUC + SUC) - vmaxrSDHFUM * MAL/(K_mMAL+MAL) 
    
    # vMDH = vmaxfMDH * MAL/(K_mMAL + MAL) * (NAD/NADH)/(K_mNADtoNADH + (NAD/NADH)) - vmaxrMDH * OAA/(K_mOXA + OAA) * (NADH/NAD)/(K_mNADHtoNAD + (NADH/NAD))
    
    vMDH = vmaxfMDH * MAL/(K_mMAL + MAL) - vmaxrMDH * OAA/(K_mOXA + OAA)
    
    ##Anaplerosis and Amino Acid
    
    vME = vmaxME * MAL/(K_mMAL + MAL) #* (NADP/NADPH)/(K_mNADPtoNADPH + (NADP/NADPH)) 
    
    vPC = vmaxPC * PYR/(K_mPYR + PYR)
    
    # vGLNS = vmaxfGLNS * GLN/(K_mGLN + GLN) * (ATP/ADP)/(K_mATPtoADP + (ATP/ADP)) - vmaxrGLNS * GLU/(K_mGLU + GLU) * (ADP/ATP)/(K_mADPtoATP + (ADP/ATP)) * NH4/(K_mNH4 + NH4)
    
    vGLNS = vmaxfGLNS * GLN/(K_mGLN + GLN) * K_iLACtoGLNS/(K_iLACtoGLNS+LAC) - vmaxrGLNS * GLU/(K_mGLU + GLU) * NH4/(K_mNH4 + NH4)
    
    # vGLNS = vmaxfGLNS * GLN/(K_mGLN + GLN) - vmaxrGLNS * GLU/(K_mGLU + GLU) * NH4/(K_mNH4 + NH4)
    
    # vGLDH = vmaxfGLDH * GLU/(K_mGLU + GLU) * (NAD/NADH)/(K_mNADtoNADH + (NAD/NADH)) -vmaxrGLDH * AKG/(K_mAKG+AKG) * (NADH/NAD)/(K_mNADHtoNAD + (NADH/NAD)) * NH4/(K_mNH4 + NH4)
    
    vGLDH = vmaxfGLDH * GLU/(K_mGLU + GLU) - vmaxrGLDH * AKG/(K_mAKG+AKG) * NH4/(K_mNH4 + NH4)
                                                             
    vAlaTA = vmaxfAlaTA * GLU/(K_mGLU + GLU) * PYR/(K_mPYR +PYR) - vmaxrAlaTA * ALA/(K_mALA + ALA) * AKG/(K_mPYR + AKG) * (1+K_aGLN/GLN)
    
    # vAlaTA = vmaxfAlaTA * PYR/(K_mPYR +PYR) - vmaxrAlaTA * ALA/(K_mALA + ALA) * (1+K_aGLN/GLN)
    
    vGluT = vmaxGluT * GLU/(K_mGLU + GLU) #* Pi/(K_mPi + Pi) #* (ADP/ATP)/(K_mADPtoATP + (ADP/ATP)) 
    
    vresp = vmaxresp * O2/(K_mO2 + O2) * NADH/(K_mNADH + NADH) #* Pi/(K_mPi + Pi)  #* (ADP/ATP)/(K_mADPtoATP + (ADP/ATP))
    
    vleak = vmaxleak * NADH/(K_mNADH + NADH)
    
    vATPase = vmaxATPase * ATP/(K_mATP + ATP)
    
    vAK = vmaxfAK * ATP/(K_mATP + ATP) * AMP/(K_mAMP + AMP) - vmaxrAK * ADP/(K_mADP + ADP)
    
    vCK = vmaxfCK * ADP/(K_mADP + ADP) * PCr/(K_mPCr + PCr) - vmaxrCK * ATP/(K_mATP + ATP) * Cr/(K_mCr + Cr)
    
    vPPRiBP = vmaxPPRibP * R5P/(K_mR5P + R5P) * ASP/(K_mASP + ASP) * GLN/(K_mGLN + GLN) * GLY/(K_mGLY + GLY)
    
    vNADPHox = vmaxNADPHox #* NADPH/(K_mNADPH + NADPH)
    
    vSAL = vmaxSAL * SER/(K_mSER + SER)
    
    vASX = vmaxASX * ASX/(K_mASX + ASX)
    
    vASTA = vmaxfASTA * ASP/(K_mASP + ASP) * AKG/(K_mAKG + AKG) - vmaxrASTA * GLU/(K_mGLU + GLU) * OAA/(K_mOXA + OAA) * NH4/(K_mNH4 + NH4)
    
    vAA1 = vmaxAA1 * HIS/(K_mHIS + HIS) * ARG/(K_mARG + ARG) * AKG/(K_mAKG + AKG)
    
    # vAA2 = vmaxAA2 * LYS/(K_mLYS + LYS) * ILE/(K_mILE + ILE) * LUE/(K_mLUE + LUE) * VAL/(K_mVAL + VAL) * HIS/(K_mHIS + HIS) * TYR/(K_mTYR + TYR) * AKG/(K_mAKG + AKG) * (ATP/ADP)/(K_mATPtoADP + (ATP/ADP)) * (NAD/ NADH)/(K_mNADtoNADH + (NAD/NADH)) * (NADP/NADPH)/(K_mNADPtoNADPH + (NADP/NADPH))
    
    vAA2 = vmaxAA2 * LYS/(K_mLYS + LYS) * ILE/(K_mILE + ILE) * LUE/(K_mLUE + LUE) * VAL/(K_mVAL + VAL) * HIS/(K_mHIS + HIS) * TYR/(K_mTYR + TYR) * AKG/(K_mAKG + AKG)  #* (NADP/NADPH)/(K_mNADPtoNADPH + (NADP/NADPH))
    
    ##Biomass
    
    # vgrowth = vmaxgrowth * R5P/(K_mR5P + R5P) * G6P/(K_mG6P + G6P) * GLN/(K_mGLN + GLN) * ALA/(K_mALA + ALA) * ARG/(K_mARG + ARG) * ASP/(K_mASP + ASP) * HIS/(K_mHIS + HIS) * ILE/(K_mILE + ILE) * LUE/(K_mLUE + LUE) * LYS/(K_mLYS + LYS) * SER/(K_mSER + SER) * TYR/(K_mTYR + TYR) * VAL/(K_mVAL+VAL) * GLY/(K_mGLY + GLY) #* (ATP/ADP)/(K_mATPtoADP+ (ATP/ADP))

    vgrowth = vmaxgrowth * ALA/(K_mALA + ALA) * ASP/(K_mASP + ASP) * GLN/(K_mGLN + GLN) * GLU/(K_mGLU + GLU) * GLY/(K_mGLY + GLY) * SER/(K_mSER + SER) * GLC/(K_mGLC+GLC)
    #G6P/(K_mG6P + G6P)   * ARG/(K_mARG + ARG) * HIS/(K_mHIS + HIS) * ILE/(K_mILE + ILE) * LUE/(K_mLUE + LUE) * LYS/(K_mLYS + LYS) * TYR/(K_mTYR + TYR) * VAL/(K_mVAL+VAL) #* (ATP/ADP)/(K_mATPtoADP+ (ATP/ADP))


    v = [vHK, vPGI, vPFKALD, vPGK, vPK, vLDH, vG6PDHPGLcDH, vEP, vTKTA, vPDH, vCS, vCITSISOD,  
    vAKGDH, vSDHFUM, vMDH, vME, vPC, vGLNS, vGLDH, vAlaTA, 
    vGluT, vresp, vleak, vATPase, vAK, vCK, vPPRiBP, vNADPHox, vSAL, vASX, vASTA, vAA1, vAA2, vgrowth]

    du = N @ v * X
    dx = mu*X
       # N[2,] @ v
    if mode == 1:
        return np.append(du, dx).tolist()
    if mode == 0:
        return np.append(v, mu).tolist()
    # return np.hstack([du[:2], np.repeat(0,3), du[-40:], dx]).tolist()

### ADP, AMP, ATP


def g(t, x0, ps, N=None, t_eval=None):
    """
    Solution to the ODE x'(t) = f(t,x,k) with initial condition x(0) = x0
    """
    # x = odeint(f, x0, t, args=(ps,))
    start = time.time()
    x = scipy.integrate.solve_ivp(f_m, t,  x0, args=(ps,), t_eval=t_eval, method ='RK45', atol = 1E-3, rtol = 1E-6 )
    end = time.time()
    print('Solving took: ' + str((end-start)) + ' sec')
    return x
        
def residual(ps, ts, data, std, flux, flux_std, mean):    
    sum_ls = []
    for i in range(0, len(data)):
        # Calculate Residual about measable state
        for r in range(0, 6):
            batch_data = data[i][(size*r):(size*r+5)]
            # print(batch_data)
            # batch_data = np.vstack((batch_data[:,6],batch_data[:,10],batch_data[:,12], batch_data[:,11]+batch_data[:,12], batch_data[:,13:18].T, batch_data[:,21], batch_data[:,24:26].T, batch_data[:,4], batch_data[:,7:9].T, batch_data[:,5], batch_data[:,9], batch_data[:,26], batch_data[:,3]))
            # batch_data = batch_data.astype(float)
            # x0 = np.hstack([S1_0*1E6*batch_data[-1,0], batch_data[:,0]])
            # x0 = np.hstack([S1_0*1E3*batch_data[0,-1], batch_data[0,:]])
            # model = g([ts[0], ts[-1]], x0, ps, t_eval=ts)
            # sum_ls.append(((model.y[27:] - batch_data.T)/std[i].T).ravel())
            
            x0 = np.hstack([S1_0*1E3*batch_data[0,-1], batch_data[0,:]])
            model = g([ts[0], ts[-1]], x0, ps, t_eval=ts)
            pred = model.y[27:]
            measure_index = np.array([1,2,9,12,13,14,15,16])
            sum_ls.append(((pred[measure_index] - batch_data.T[measure_index])/std[i].T[measure_index]).ravel())
            # sum_ls.append(((pred[measure_index] - batch_data.T[measure_index])).ravel())
            
        # Calculate Residual about flux rate at 48-th hour
        x0_case = np.hstack([S1_0*1E3*mean[i][0,-1], mean[i][0,:]])
        model_case = g([ts[0], ts[-1]], x0_case, ps, t_eval=ts)
        u_36 = model_case.y[:,-2]   
        pred_48 = [f_m(0, u_36, ps, 0)[index] for index in mea_flux]    
        sum_ls.append(((pred_48 - (flux[:,i]/1E3))/(flux_std[:,i]/1E3)).ravel())
            
    residuals = np.concatenate(sum_ls)
    # remove NaN
    residuals = residuals[~np.isnan(residuals)]
    return residuals


    # sum_ls = []
    # # for d in range()
    # # for i in range(18):

    # batch_data = data[(size*i):(size*i+5)]
    # batch_data = np.vstack((batch_data[:,6],batch_data[:,10],batch_data[:,12], batch_data[:,11]+batch_data[:,12], batch_data[:,13:18].T, batch_data[:,21], batch_data[:,24:26].T, batch_data[:,4], batch_data[:,7:9].T, batch_data[:,5], batch_data[:,9], batch_data[:,26], batch_data[:,3]))
    # batch_data = batch_data.astype(float)
    # x0 = np.hstack([S1_0*1000*batch_data[-1,0], batch_data[:,0]])
    # # x0 = np.hstack([batch_data_0[batch_id,4],  batch_data_0[batch_id,3]]).tolist()
    # # xs = np.hstack([batch_data_0[batch_id,4], 5e-08*1000*batch_data[-1,0], batch_data_0[batch_id,3]]).tolist()
    # # x0 = np.hstack([batch_data[-7,0], 5e-08, batch_data[-1,0]]).tolist()
    # # ps = params
    # model = g([ts[0], ts[-1]], x0, ps, t_eval=ts)
    # # f = interp1d(out.t, out.y, kind='quadratic')
    # #
    # # model = f(ts)
    # # g(t,x0,params)
    

    # # residuals = np.concatenate(sum_ls)
    # # remove NaN
    # residuals = (model.y.T[:,24:] - batch_data.T).flatten()
    # residuals = residuals[~np.isnan(residuals)]
    # # print(residuals)
    # return residuals


    
###set parameters incluing bounds
params = Parameters()

params.add('vmaxHK', value=2.23038826, min=0, max=0.03*1E3)
params.add('vmaxPGI', value=0.76229617, min=0, max=0.03*1E3)
params.add('vmaxPFKALD', value=0.24148368, min=0, max=0.03*1E3)
params.add('vmaxPGK', value=0.16226767, min=0, max=0.03*1E3)
params.add('vmaxPK', value=15.1615557, min=0, max=0.03*1E3)
params.add('vmaxfLDH', value=1.57694296, min=0, max=0.03*1E3)
params.add('vmaxrLDH', value=29.2236281, min=0, max=0.03*1E3)
# params.add('vmaxG6PDHPGLcDH', value=7.88E-05*1E3, min=0, max=0.03*1E3)
# params.add('vmaxEP', value=7.88E-05*1E3, min=0, max=0.03*1E3)
# params.add('vmaxTKTA', value=7.88E-05*1E3, min=0, max=0.03*1E3)
params.add('vmaxPDH', value=0.12514339, min=0, max=0.03*1E3)
params.add('vmaxfCS', value=0.24110595, min=0, max=0.03*1E3)
params.add('vmaxrCS', value=0.11089545, min=0, max=0.03*1E3)
params.add('vmaxfCITSISOD', value=0.03714040, min=0, max=0.03*1E3)
params.add('vmaxrCITSISOD', value=0.00748981, min=0, max=0.03*1E3)
params.add('vmaxAKGDH', value=0.13071817, min=0, max=0.03*1E3)
params.add('vmaxfSDHFUM', value=0.15816413, min=0, max=0.03*1E3)
params.add('vmaxrSDHFUM', value=0.04780814, min=0, max=0.03*1E3)
params.add('vmaxfMDH', value=0.12113182, min=0, max=0.03*1E3)
params.add('vmaxrMDH', value=0.02066361, min=0, max=0.03*1E3)
params.add('vmaxME', value=0.10969849, min=0, max=0.03*1E3)
params.add('vmaxPC', value=0.02684219, min=0, max=0.03*1E3)
params.add('vmaxfGLNS', value=0.53274792, min=0, max=0.03*1E3)
params.add('vmaxrGLNS', value=0.33232134, min=0, max=0.03*1E3)
params.add('vmaxfGLDH', value=0.00371463, min=0, max=0.03*1E3)
params.add('vmaxrGLDH', value=0.11571213, min=0, max=0.03*1E3)
params.add('vmaxfAlaTA', value=0.06192020, min=0, max=0.03*1E3)
params.add('vmaxrAlaTA', value=0.04583571, min=0, max=0.03*1E3)
params.add('vmaxGluT', value=0.03119001, min=0, max=0.03*1E3)
# params.add('vmaxresp', value=7.00E-03*1E3, min=0, max=0.03*1E3)
# params.add('vmaxATPase', value=3.60E-03*1E3, min=0, max=0.03*1E3)
# params.add('vmaxleak', value=8.70E-04*1E3, min=0, max=0.03*1E3)
# params.add('vmaxfAK', value=2.30E-03*1E3, min=0, max=0.03*1E3)
# params.add('vmaxrAK', value=9.00E-04*1E3, min=0, max=0.03*1E3)
# params.add('vmaxfCK', value=1.00E-03*1E3, min=0, max=0.03*1E3)
# params.add('vmaxrCK', value=3.00E-04*1E3, min=0, max=0.03*1E3)
# params.add('vmaxPPRibP', value=6.00E-09*1E3, min=0, max=0.03*1E3)
# params.add('vmaxNADPHox', value=4.00E-02*1E3, min=0, max=0.05*1E3)
params.add('vmaxSAL', value=0.00902412, min=0, max=0.03*1E3)
params.add('vmaxASX', value=4.8648e-06, min=0, max=0.03*1E3)
params.add('vmaxfASTA', value=0.00729438, min=0, max=0.03*1E3)
params.add('vmaxrASTA', value=0.01074520, min=0, max=0.03*1E3)
params.add('vmaxAA1', value=1.0995e-05, min=0, max=0.03*1E3)
params.add('vmaxAA2', value=0.02674256, min=0, max=0.03*1E3)
params.add('vmaxgrowth', value=1.53225071, min=0, max=0.03*1E3)
params.add('K_iLACtoHK', value=56.1512903, min=0, max=0.03*1E4)
# params.add('K_iLACtoPFK', value=5.12E1, min=0, max=0.03*1E4)
params.add('K_iLACtoGLNS', value=5.12E1, min=0, max=0.03*1E4)
params.add('K_iG6P', value=5.12E-1, min=0, max=0.03*1E3)
# params.add('K_mATPtoADP', value=1.00E+00, min=0, max=0.03*1E3)
# params.add('K_mADPtoATP', value=9.00E-06, min=0, max=0.03*1E3)
# params.add('K_mNADHtoNAD', value=3.50E-03, min=0, max=0.03*1E3)
# params.add('K_mNADtoNADH', value=5.00E-01, min=0, max=0.03*1E3)
# params.add('K_mNADPtoNADPH', value=1.00E-03, min=0, max=0.03*1E3)
params.add('K_iPEP', value=5.12E-1, min=0, max=0.3*1E3)
# params.add('K_iPYR', value=5.12E-1, min=0, max=0.03*1E3)
# params.add('K_aF6P', value=5.12E-1, min=0, max=0.03*1E3)
# K_iPYR = 3.00E-08
# K_aF6P = 1.00E-06

#############################
# Train 0:HGHL, 1:HGLL, 2:LGLL, 
# Test 3:LGHL

indices = [0,1,2]
data_train = [data_whole[index] for index in indices]
std_train = [std_whole[index] for index in indices]
flux_train = flux_48[:,indices]
flux_std_train = flux_std_48[:,indices]
mean_train = [mean_whole[index] for index in indices]


# data_test = data_whole[0]

result_LGHL = minimize(residual, params, args=(t, data_train, std_train, flux_train, flux_std_train, mean_train, ), method='leastsq')
res_LGHL = fit_report(result_LGHL)
# res.to_csv('results.csv')

parameters = result_LGHL.params

# parameters['vmaxfAlaTA'].value = 0.0527 - 0.012
# parameters['vmaxGluT'].value =  0.0543 - 0.02
# parameters['vmaxfGLDH'].value = 0.132 - 0.05
# S1_0 = np.array([1.40E-07, 4.00E-07, 2.00E-07, 2.00E-08, 4.00E-06, 3.00E-07,
# 5.00E-08, 4.00E-07, 7.00E-04, 8.00E-06, 1E-6, 9.00E-03, 2.00E-03, 9.00E-13, 5.30E-12, 5.00E-05, 8.00E-06,
# 4.00E-08, 2.00E-06, 2.00E-06, 2.8, 1.50E-07, 5.30E-07, 9.20E-08])

# paramters2 = result.params
# paramters2['vmaxSAL'].value = 0.01171863642030137
# paramters2['vmaxfLDH'].value = 1.170209231149112
# paramters2['vmaxHK'].value = 1.38E-03*1E3

# parameters['vmaxfGLNS'].value = 0.14299592249366448
# # paramters2['vmaxrGLNS'].value
# parameters['vmaxAA1'].value = 0
# parameters['vmaxfGLDH'].value = 0.032


# paramters2['vmaxrLDH'].value
test_index = 1
#LGHL
x0_LGHL = np.hstack([S1_0*1000* mean_whole[test_index][0,-1], mean_whole[test_index][0]])
pred_LGHL = g([t[0], t[-1]], x0_LGHL, parameters, t).y  # g(t, x0_LGHL, parameters)
pred_LGHL.T

t_pred = np.linspace(0, 48,100)
pred = g([t[0], t[-1]], x0_LGHL, parameters, t_pred).y 

dudt = np.zeros([len(t_pred), 35])
for i in range(0, len(t_pred)):
    dudt[i,] = f_m(t, pred.T[i,], parameters,0)    
dudt = pd.DataFrame(dudt)
dudt.columns = flux_list
dudt.to_csv('prediction_flux_LGHL_cross.csv')

pred = pd.DataFrame(pred.T)
pred.columns = meta_list
pred.to_csv('prediction_LGHL_cross.csv')


meta = {0:	'AcCoA', 1:	 'AKG', 2: 'ADP', 3: 'AMP', 4: 'ATP', 5:	 'CIT', 6: 'CoA',7:	 'Cr', 8:	 'F6P',9:	 'G6P',10:	 'GAP' ,11:	 'GLU' ,12:	 'GLY' 
,13:	 'MAL' ,14:	 'NAD' ,15:	 'NADH',16:	 'NADP',17:	 'NADPH',18:	 'OAA',19:	 'O2',20:	 'PEP',21:	 'PCr'
,22:	 'Pi',23:	 'ARG',24:	 'R5P',25:	 'SUC',26:	 'X5P',27:	 'PYR',28:	 'ALA',29:	 'ASP',30:	 'ASX'
,31:	 'GLY',32:	 'HIS',33:	 'ILE',34:	 'LUE',35:	 'LYS',36:	 'SER',37:	 'TYR',38:	 'VAL',39:	 'GLC'
,40:	 'GLN',41:	 'EGLU',42:	 'LAC',43:	 'NH4',44:	 'BIO',45:	 'X'}

meta_index = np.array([28, 29,36, 39, 40, 41, 42, 43, 45])

for i in meta_index:
    fig, ax = plt.subplots()
    
    ax.plot([0,12,24,36,48],mean_whole[test_index][:, (i-27)], 'o', color='blue', label='Measured')
    ax.plot([0,12,24,36,48],pred_LGHL[i], color='black', label='Predicted')
    ax.set_title(str(meta[i]) + '(LGHL)')
    ax.set_xlabel('Time (h)')
    ax.set_ylabel('Conc. (mM)')
    # ax.set_ylim(0,0.35)
    plt.xticks([0,12,24,36,48])
    leg = ax.legend()
    
    plt.show()


    

#############################
# Train 0:HGHL, 1:HGLL, 3:LGHL
# Test 2:LGLL

indices = [0,1,3]
data_train = [data_whole[index] for index in indices]
std_train = [std_whole[index] for index in indices]
flux_train = flux_48[:,indices]
flux_std_train = flux_std_48[:,indices]
mean_train = [mean_whole[index] for index in indices]

result_LGLL = minimize(residual, params, args=(t, data_train, std_train, flux_train, flux_std_train, mean_train, ), method='leastsq')
res_LGLL = fit_report(result_LGLL)


parameters = result_LGLL.params

test_index = 2

#LGLL
x0_LGLL = np.hstack([S1_0*1000* mean_whole[test_index][0,-1], mean_whole[test_index][0]])
pred_LGLL = g([t[0], t[-1]], x0_LGLL, parameters, t).y  # g(t, x0_LGHL, parameters)
pred_LGLL.T

t_pred = np.linspace(0, 48,100)
pred = g([t[0], t[-1]], x0_LGLL, parameters, t_pred).y 

dudt = np.zeros([len(t_pred), 35])
for i in range(0, len(t_pred)):
    dudt[i,] = f_m(t, pred.T[i,], parameters,0)    
dudt = pd.DataFrame(dudt)
dudt.columns = flux_list
dudt.to_csv('prediction_flux_LGLL_cross.csv')

pred = pd.DataFrame(pred.T)
pred.columns = meta_list
pred.to_csv('prediction_LGLL_cross.csv')


for i in meta_index:
    fig, ax = plt.subplots()
    
    ax.plot([0,12,24,36,48],mean_whole[test_index][:,(i-27)], 'o', color='blue', label='Measured')
    ax.plot([0,12,24,36,48],pred_LGLL[i], color='black', label='Predicted')
    ax.set_title(str(meta[i]) + '(LGLL)')
    ax.set_xlabel('Time (h)')
    ax.set_ylabel('Conc. (mM)')
    # ax.set_ylim(0,0.35)
    plt.xticks([0,12,24,36,48])
    leg = ax.legend()
    
    plt.show()
    
    
#############################
# Train 0:HGHL, 2:LGLL, 3:LGHL
# Test 1:HGLL

indices = [0,2,3]
data_train = [data_whole[index] for index in indices]
std_train = [std_whole[index] for index in indices]
flux_train = flux_48[:,indices]
flux_std_train = flux_std_48[:,indices]
mean_train = [mean_whole[index] for index in indices]

result_HGLL = minimize(residual, params, args=(t, data_train, std_train, flux_train, flux_std_train, mean_train, ), method='leastsq')
res_HGLL = fit_report(result_HGLL)


parameters = result_HGLL.params

test_index = 1

#HGLL
x0_HGLL = np.hstack([S1_0*1000* mean_whole[test_index][0,-1], mean_whole[test_index][0]])
pred_HGLL = g([t[0], t[-1]], x0_HGLL, parameters, t).y  # g(t, x0_LGHL, parameters)
pred_HGLL.T

t_pred = np.linspace(0, 48,100)
pred = g([t[0], t[-1]], x0_HGLL, parameters, t_pred).y 

dudt = np.zeros([len(t_pred), 35])
for i in range(0, len(t_pred)):
    dudt[i,] = f_m(t, pred.T[i,], parameters,0)    
dudt = pd.DataFrame(dudt)
dudt.columns = flux_list
dudt.to_csv('prediction_flux_HGLL_cross.csv')

pred = pd.DataFrame(pred.T)
pred.columns = meta_list
pred.to_csv('prediction_HGLL_cross.csv')


for i in meta_index:
    fig, ax = plt.subplots()
    
    ax.plot([0,12,24,36,48],mean_whole[test_index][:,(i-27)], 'o', color='blue', label='Measured')
    ax.plot([0,12,24,36,48],pred_HGLL[i], color='black', label='Predicted')
    ax.set_title(str(meta[i]) + '(HGLL)')
    ax.set_xlabel('Time (h)')
    ax.set_ylabel('Conc. (mM)')
    # ax.set_ylim(0,0.35)
    plt.xticks([0,12,24,36,48])
    leg = ax.legend()
    
    plt.show()
    
    
#############################
# Train 1:HGLL, 2:LGLL, 3:LGHL
# Test 0:HGHL

indices = [1,2,3]
data_train = [data_whole[index] for index in indices]
std_train = [std_whole[index] for index in indices]
flux_train = flux_48[:,indices]
flux_std_train = flux_std_48[:,indices]
mean_train = [mean_whole[index] for index in indices]

result_HGHL = minimize(residual, params, args=(t, data_train, std_train, flux_train, flux_std_train, mean_train, ), method='leastsq')
res_HGHL = fit_report(result_HGHL)


parameters = result_HGHL.params

test_index = 0

#HGHL
x0_HGHL = np.hstack([S1_0*1000* mean_whole[test_index][0,-1], mean_whole[test_index][0]])
pred_HGHL = g([t[0], t[-1]], x0_HGHL, parameters, t).y  # g(t, x0_LGHL, parameters)
pred_HGHL.T

t_pred = np.linspace(0, 48,100)
pred = g([t[0], t[-1]], x0_HGHL, parameters, t_pred).y 

dudt = np.zeros([len(t_pred), 35])
for i in range(0, len(t_pred)):
    dudt[i,] = f_m(t, pred.T[i,], parameters,0)    
dudt = pd.DataFrame(dudt)
dudt.columns = flux_list
dudt.to_csv('prediction_flux_HGHL_cross.csv')

pred = pd.DataFrame(pred.T)
pred.columns = meta_list
pred.to_csv('prediction_HGHL_cross.csv')


for i in meta_index:
    fig, ax = plt.subplots()
    
    ax.plot([0,12,24,36,48],mean_whole[test_index][:,(i-27)], 'o', color='blue', label='Measured')
    ax.plot([0,12,24,36,48],pred_HGHL[i], color='black', label='Predicted')
    ax.set_title(str(meta[i]) + '(HGHL)')
    ax.set_xlabel('Time (h)')
    ax.set_ylabel('Conc. (mM)')
    # ax.set_ylim(0,0.35)
    plt.xticks([0,12,24,36,48])
    leg = ax.legend()
    
    plt.show()
    
    
    
#############################
# Train 0:HGHL, 1:HGLL, 3:LGHL, 2:LGLL
# Test 

indices = [0,1,2,3]
data_train = [data_whole[index] for index in indices]
std_train = [std_whole[index] for index in indices]
flux_train = flux_48[:,indices]
flux_std_train = flux_std_48[:,indices]
mean_train = [mean_whole[index] for index in indices]

result_LGLL = minimize(residual, params, args=(t, data_train, std_train, flux_train, flux_std_train, mean_train, ), method='leastsq')
res_LGLL = fit_report(result_LGLL)


parameters = result_LGLL.params

# test_index = 2

# #LGLL
# x0_LGLL = np.hstack([S1_0*1000* mean_whole[test_index][0,-1], mean_whole[test_index][0]])
# pred_LGLL = g([t[0], t[-1]], x0_LGLL, parameters, t).y  # g(t, x0_LGHL, parameters)
# pred_LGLL.T

# t_pred = np.linspace(0, 48,100)
# pred = g([t[0], t[-1]], x0_LGLL, parameters, t_pred).y 

# dudt = np.zeros([len(t_pred), 35])
# for i in range(0, len(t_pred)):
#     dudt[i,] = f_m(t, pred.T[i,], parameters,0)    
# dudt = pd.DataFrame(dudt)
# dudt.columns = flux_list
# dudt.to_csv('prediction_flux_LGLL_cross.csv')

# pred = pd.DataFrame(pred.T)
# pred.columns = meta_list
# pred.to_csv('prediction_LGLL_cross.csv')


# for i in meta_index:
#     fig, ax = plt.subplots()
    
#     ax.plot([0,12,24,36,48],mean_whole[test_index][:,(i-27)], 'o', color='blue', label='Measured')
#     ax.plot([0,12,24,36,48],pred_LGLL[i], color='black', label='Predicted')
#     ax.set_title(str(meta[i]) + '(LGLL)')
#     ax.set_xlabel('Time (h)')
#     ax.set_ylabel('Conc. (mM)')
#     # ax.set_ylim(0,0.35)
#     plt.xticks([0,12,24,36,48])
#     leg = ax.legend()
    
#     plt.show()
