# Supplementary material for: Stochastic biological system-of-systems modelling for iPSC culture
Source: Commun Biol. 2024 Jan 8;7:39. doi: 10.1038/s42003-023-05653-w (PMC10774284; doi:10.1038/s42003-023-05653-w)
Supplement: Supplementary file 3 — Supplementary Software [file 42003_2023_5653_MOESM3_ESM.zip › MultiScaleModel-master/dynamic_model/Odenwellder2020Data.xlsx]

## Sheet: raw
v1	Glc.x -> Glc	1050	993.85	873.54	859.77
v2	Glc -> Pyr.c + Pyr.c	1050	987.51	867.8	853.8
v3a	Pyr.c <-> Lac.c	2110	2000	1690	1650
v3b	Pyr.c <-> Lac.c	10000000	10000000	14500	53200
v4	Pyr.m -> CO2 + AcCoA.m	115.07	124.04	132.1	172.07
v5	AcCoA.m + OAA.m -> Cit.m	115.07	124.04	132.1	172.07
v6a	Cit.m <-> AKG.m + CO2	23.96	24.47	25.52	42.64
v6b	Cit.m <-> AKG.m + CO2	88.34	128.93	52.81	68.43
v7	AKG.m -> CO2 + Suc.m	111.73	130.38	96.27	124.63
v8a	Suc.m <-> Fum.m	111.73	130.38	96.27	124.63
v8b	Suc.m <-> Fum.m	8.55	26.63	14.67	218.94
v9a	Fum.m <-> Mal.m	111.73	130.38	96.27	124.63
v9b	Fum.m <-> Mal.m	1970000	1050	539.46	26.69
v10a	Mal.m <-> OAA.m	78.68	76.75	117.7	149.84
v10b	Mal.m <-> OAA.m	0	0	0	0
v11a	Gln <-> Glu	128.45	143.09	103.35	115.88
v11b	Gln <-> Glu	0	1280000	5380000	226000
v12a	Glu <-> AKG.m	87.78	105.91	70.75	81.98
v12b	Glu <-> AKG.m	804.02	2760000	10000000	2910000
v13	Ser -> Pyr.c	21.7	11.16	17.31	34.59
v14	Ser -> Gly + MEETHF	6.36	6.73	6.1	6.34
v15	Gln.x -> Gln	132.2	147.05	106.94	119.61
v16	Ser.x -> Ser	33.3	23.44	28.43	46.15
v17	Ala -> Ala.x	33.33	32.26	28.81	27.89
v18	Pyr.x -> Pyr.c	67.55	75.19	38.95	36.49
v19	Glu -> Glu.x	36.19	32.43	28.3	29.42
v20	Lac.c -> Lac.x	2110	2000	1690	1650
v21	Asp.x -> Asp	0.4	0.44	3.19	1.12
v22	Pyr.c <-> Pyr.m	71.45	61.84	97.74	128.05
v23	Pyr.c <-> Pyr.m	10000000	10000000	3430	3630000
v24a	Pyr.m + CO2 -> OAA.m	36.39	47.29	14.4	22.23
v24b	Mal.m -> Pyr.m + CO2	120.44	149.28	84.39	101.23
v25a	Pyr.m <-> Ala	40.44	39.79	35.62	34.98
v25b	Pyr.m <-> Ala	1090	0.06	0.01	0.32
v26	Cit.m -> Cit.c	91.11	99.57	106.58	129.43
v27	Cit.c -> OAA.c + AcCoA.c	91.11	99.57	106.58	129.43
v28	AcCoA.c -> Lipids	27	27	27	27
v29a	OAA.c <-> Asp	4.11	7.42	0.46	4.77
v29b	OAA.c <-> Asp	0	0	13.58	0
v30a	OAA.c <-> Mal.c	87	92.15	106.12	124.66
v30b	OAA.c <-> Mal.c	5370	892.75	2440	1270000
v31a	Mal.c <-> Mal.m	87.4	95.65	105.82	126.45
v31b	Mal.c <-> Mal.m	2460	849000	10000000	688000
v32a	Mal.c <-> Fum.c	-0.39	-3.5	0.3	-1.78
v32b	Mal.c <-> Fum.c	34.95	10200	10000000	6420
v33a	Asp <-> Fum.c	0.39	3.5	-0.3	1.78
v33b	Asp <-> Fum.c	0	0	6.67	0
v34	0.19*Ala + 0.11*Asp + 0.1*Gln + 0.12*Glu + 0.17*Gly + 0.14*Ser + 0.16*Glc -> Biomass	37.4	39.61	35.88	37.31
v35a	Lac.c <-> Lac.t + dummyL	0	0	0	0
v35b	Lac.c <-> Lac.t + dummyL	386.56	303.56	4200	3150
v36	AcCoA.c -> sink	64.11	72.57	79.58	102.43
v37	0*Cit.c -> Cit.p	31.14	49.04	7.58	10.19
v38	0*Cit.m -> Cit.p	68.86	50.96	92.42	89.81
v39	Cit.p -> sink	100	100	100	100
v40	0*Mal.c -> Mal.p	0	0	0	100
v41	0*Mal.m -> Mal.p	100	100	100	0
v42	Mal.p -> sink	100	100	100	100
v43	0*Fum.c -> Fum.p	99.98	46.55	0	78.19
	0*Fum.m -> Fum.p	0.02	53.45	100	21.81
	Fum.p -> sink	100	100	100	100
	0*Suc.m -> Suc.d	0.63	0.89	0.9	0.92
	0*Suc.u -> Suc.d	0.37	0.11	0.1	0.08
	Suc.d -> sink	1	1	1	1
	0*Fum.e -> Fum.d	0.87	0.77	0.81	0.75
	0*Fum.u -> Fum.d	0.13	0.23	0.19	0.25
	Fum.d -> sink	1	1	1	1

## Sheet: flux_data
	reaction	hgLL	lgLL	hgHL	lgHL	Glc.x Monod Type	Lac.x Monod Type
0	v1	1050	993.85	873.54	859.77	1	-1
1	v2	1050	987.51	867.8	853.8	1	-1
2	v3a	2110	2000	1690	1650	1	-1
3	v3b	10000000	10000000	14500	53200	0	-1
4	v4	115.07	124.04	132.1	172.07	-1	1
5	v5	115.07	124.04	132.1	172.07	-1	1
6	v6a	23.96	24.47	25.52	42.64	-1	1
7	v6b	88.34	128.93	52.81	68.43	-1	-1
8	v7	111.73	130.38	96.27	124.63	-1	-1
9	v8a	111.73	130.38	96.27	124.63	-1	-1
10	v8b	8.55	26.63	14.67	218.94	-1	1
11	v9a	111.73	130.38	96.27	124.63	-1	-1
12	v9b	1970000	1050	539.46	26.69	1	-1
13	v10a	78.68	76.75	117.7	149.84	0	1
14	v10b	0	0	0	0	0	0
15	v11a	128.45	143.09	103.35	115.88	-1	-1
16	v11b	0	1280000	5380000	226000	0	0
17	v12a	87.78	105.91	70.75	81.98	-1	-1
18	v12b	804.02	2760000	10000000	2910000	0	1
19	v13	21.7	11.16	17.31	34.59	0	0
20	v14	6.36	6.73	6.1	6.34	-1	-1
21	v15	132.2	147.05	106.94	119.61	-1	-1
22	v16	33.3	23.44	28.43	46.15	0	0
23	v17	33.33	32.26	28.81	27.89	1	-1
24	v18	67.55	75.19	38.95	36.49	0	-1
25	v19	36.19	32.43	28.3	29.42	0	-1
26	v20	2110	2000	1690	1650	1	-1
27	v21	0.4	0.44	3.19	1.12	0	1
28	v22	36.39	47.29	14.4	22.23	-1	-1
29	v23	120.44	149.28	84.39	101.23	-1	-1
30	v24a	40.44	39.79	35.62	34.98	1	-1
31	v24b	1090	0.06	0.01	0.32	0	0
32	v25a	71.45	61.84	97.74	128.05	0	1
33	v25b	10000000	10000000	3430	3630000	0	-1
34	v26	91.11	99.57	106.58	129.43	-1	1
35	v27	91.11	99.57	106.58	129.43	-1	1
36	v28	27	27	27	27	0	0
37	v29a	4.11	7.42	0.46	4.77	-1	-1
38	v29b	0	0	13.58	0	0	0
39	v30a	87	92.15	106.12	124.66	-1	1
40	v30b	5370	892.75	2440	1270000	0	0
41	v31a	87.4	95.65	105.82	126.45	-1	1
42	v31b	2460	849000	10000000	688000	0	0
43	v32a	-0.39	-3.5	0.3	-1.78	1	1
44	v32b	34.95	10200	10000000	6420	0	0
45	v33a	0.39	3.5	-0.3	1.78	-1	-1
46	v33b	0	0	6.67	0	0	0
47	v34	37.4	39.61	35.88	37.31	-1	-1
48	v35a	0	0	0	0	0	0
49	v35b	386.56	303.56	4200	3150	1	1
50	v36	64.11	72.57	79.58	102.43	-1	1
51	v37	0.63	0.89	0.9	0.92	-1	1
52	v38	99.98	46.55	0	78.19	0	0
53	v39	0.02	53.45	100	21.81	0	0
54	v40	0	0	0	100	0	0
55	v41	100	100	100	0	0	0
56	v42	31.14	49.04	7.58	10.19	-1	-1
57	v43	68.86	50.96	92.42	89.81	1	1

## Sheet: estimated_flux_data_2vars
	reaction	hgLL	lgLL	hgHL	lgHL	Glc.x Monod Type	Lac.x Monod Type	v_max	k_glc	k_lac	R_square
0	v1	1050	993.85	873.54	859.77	1	-1	1172.46	0.0168097	7.15688	0.9999
1	v2	1050	987.51	867.8	853.8	1	-1	1177.45	0.0187498	6.86012	0.999957
2	v3a	2110	2000	1690	1650	1	-1	2430.58	0.01774	5.51471	0.998703
3	v3b	10000000	10000000	14500	53200	0	-1	-48893.5		-0.80635	0.585865
4	v4	115.07	124.04	132.1	172.07	-1	1	197.537	50.5977	0.495316	0.945936
5	v5	115.07	124.04	132.1	172.07	-1	1	197.537	50.5977	0.495316	0.945936
6	v6a	23.96	24.47	25.52	42.64	-1	1	48.2555	29.8303	0.794707	0.77968
7	v6b	88.34	128.93	52.81	68.43	-1	-1	240.838	13.0139	0.739799	0.996079
8	v7	111.73	130.38	96.27	124.63	-1	-1	142.522	47.7279	14.4105	0.931504
9	v8a	111.73	130.38	96.27	124.63	-1	-1	142.522	47.7279	14.4105	0.931504
10	v8b	8.55	26.63	14.67	218.94	-1	1	-33.8255	-5.06023	0.715575	0.985864
11	v9a	111.73	130.38	96.27	124.63	-1	-1	142.522	47.7279	14.4105	0.931504
12	v9b	1970000	1050	539.46	26.69	1	-1	-66.4215	-0.131281	-1.48589	0.416872
13	v10a	78.68	76.75	117.7	149.84	0	1	199.221		1.28767	0.946642
14	v10b	0	0	0	0	0	0
15	v11a	128.45	143.09	103.35	115.88	-1	-1	164.131	81.6801	5.69138	0.993683
16	v11b	0	1280000	5380000	226000	0	0
17	v12a	87.78	105.91	70.75	81.98	-1	-1	122.614	51.9701	4.78148	0.999842
18	v12b	804.02	2760000	10000000	2910000	0	1	-3802.58		-2.70961	0.29404
19	v13	21.7	11.16	17.31	34.59	0	0
20	v14	6.36	6.73	6.1	6.34	-1	-1	6.87282	243.153	32.8256	0.99007
21	v15	132.2	147.05	106.94	119.61	-1	-1	167.957	83.8442	5.8803	0.994108
22	v16	33.3	23.44	28.43	46.15	0	0
23	v17	33.33	32.26	28.81	27.89	1	-1	36.6643	0.0113157	8.6174	0.986919
24	v18	67.55	75.19	38.95	36.49	0	-1	125.408		1.0829	0.988713
25	v19	36.19	32.43	28.3	29.42	0	-1	37.5166		8.42572	0.814821
26	v20	2110	2000	1690	1650	1	-1	2430.58	0.01774	5.51471	0.998703
27	v21	0.4	0.44	3.19	1.12	0	1	-4.03656		-8.72993	0.931141
28	v22	36.39	47.29	14.4	22.23	-1	-1	852.073	0.93818	0.0216824	0.93285
29	v23	120.44	149.28	84.39	101.23	-1	-1	199.231	34.6931	2.26649	0.995781
30	v24a	40.44	39.79	35.62	34.98	1	-1	43.6838	0.00579565	10.655	0.995442
31	v24b	1090	0.06	0.01	0.32	0	0
32	v25a	71.45	61.84	97.74	128.05	0	1	166.049		1.24263	0.894264
33	v25b	10000000	10000000	3430	3630000	0	-1	-14971.8		-0.799483	0.316922
34	v26	91.11	99.57	106.58	129.43	-1	1	148.49	62.0023	0.418766	0.985584
35	v27	91.11	99.57	106.58	129.43	-1	1	148.49	62.0023	0.418766	0.985584
36	v28	27	27	27	27	0	0
37	v29a	4.11	7.42	0.46	4.77	-1	-1	-1.29144	-9.21091	0.947507	0.697288
38	v29b	0	0	13.58	0	0	0
39	v30a	87	92.15	106.12	124.66	-1	1	146.43	77.8874	0.496809	0.988512
40	v30b	5370	892.75	2440	1270000	0	0
41	v31a	87.4	95.65	105.82	126.45	-1	1	148.698	62.9842	0.480971	0.994718
42	v31b	2460	849000	10000000	688000	0	0
43	v32a	-0.39	-3.5	0.3	-1.78	1	1	0.350848	0.144064	-1.75072	0.485925
44	v32b	34.95	10200	10000000	6420	0	0
45	v33a	0.39	3.5	-0.3	1.78	-1	-1	0.320964	-46.2995	-2.39322	0.453332
46	v33b	0	0	6.67	0	0	0
47	v34	37.4	39.61	35.88	37.31	-1	-1	40.4452	239.693	32.8896	0.989685
48	v35a	0	0	0	0	0	0
49	v35b	386.56	303.56	4200	3150	1	1	-1039.1	-0.143444	-2.52218	0.999999
50	v36	64.11	72.57	79.58	102.43	-1	1	126.514	40.7736	0.675593	0.993051
51	v37	0.63	0.89	0.9	0.92	-1	1	1.21465	41.077	0.466696	0.69447
52	v38	99.98	46.55	0	78.19	0	0
53	v39	0.02	53.45	100	21.81	0	0
54	v40	0	0	0	100	0	0
55	v41	100	100	100	0	0	0
56	v42	31.14	49.04	7.58	10.19	-1	-1	-36.3939	-14.7919	-3.03117	0.980521
57	v43	68.86	50.96	92.42	89.81	1	1	118.541	0.138684	0.708989	0.997085

## Sheet: estimated_flux_data_3vars
	reaction	hgLL	lgLL	hgHL	lgHL	Glc.x Monod Type	Lac.x Monod Type	v_max	k_glc	k_lac	R_square
0	v1	1050	993.85	873.54	859.77	1	-1	1170.86	0.0147399	7.38267	1
1	v2	1050	987.51	867.8	853.8	1	-1	1176.37	0.0173515	7.06643	1
2	v3a	2110	2000	1690	1650	1	-1	2414.97	0.00797588	5.86738	1
3	v3b	10000000	10000000	14500	53200	0	-1	-48893.5		-0.80635	0.585865
4	v4	115.07	124.04	132.1	172.07	-1	1	220.973	25.3683	0.627921	1
5	v5	115.07	124.04	132.1	172.07	-1	1	220.973	25.3683	0.627921	1
6	v6a	23.96	24.47	25.52	42.64	-1	1	76.0455	7.30684	1.69889	1
7	v6b	88.34	128.93	52.81	68.43	-1	-1	213.701	19.7618	1.25409	1
8	v7	111.73	130.38	96.27	124.63	-1	-1	131.965	127.491	90.3943	1
9	v8a	111.73	130.38	96.27	124.63	-1	-1	131.965	127.491	90.3943	1
10	v8b	8.55	26.63	14.67	218.94	-1	1	-52.7619	-4.41371	-2.33611	1
11	v9a	111.73	130.38	96.27	124.63	-1	-1	131.965	127.491	90.3943	1
12	v9b	1970000	1050	539.46	26.69	1	-1	1593.07	-34.3758	-0.734268	1
13	v10a	78.68	76.75	117.7	149.84	0	1	199.221		1.28767	0.946642
14	v10b	0	0	0	0	0	0
15	v11a	128.45	143.09	103.35	115.88	-1	-1	159.882	126.784	7.01568	1
16	v11b	0	1280000	5380000	226000	0	0
17	v12a	87.78	105.91	70.75	81.98	-1	-1	121.967	54.5906	5.48412	1
18	v12b	804.02	2760000	10000000	2910000	0	1	-3802.58		-2.70961	0.29404
19	v13	21.7	11.16	17.31	34.59	0	0
20	v14	6.36	6.73	6.1	6.34	-1	-1	6.92571	187.091	28.8847	1
21	v15	132.2	147.05	106.94	119.61	-1	-1	163.875	127.461	7.19698	1
22	v16	33.3	23.44	28.43	46.15	0	0
23	v17	33.33	32.26	28.81	27.89	1	-1	36.182	0.224939	9.91281	1
24	v18	67.55	75.19	38.95	36.49	0	-1	125.408		1.0829	0.988713
25	v19	36.19	32.43	28.3	29.42	0	-1	37.5166		8.42572	0.814821
26	v20	2110	2000	1690	1650	1	-1	2414.97	0.00797588	5.86738	1
27	v21	0.4	0.44	3.19	1.12	0	1	-4.03656		-8.72993	0.931141
28	v22	36.39	47.29	14.4	22.23	-1	-1	90.2887	13.4382	0.896803	1
29	v23	120.44	149.28	84.39	101.23	-1	-1	189.677	50.0991	3.04493	1
30	v24a	40.44	39.79	35.62	34.98	1	-1	43.3988	0.129932	11.5484	1
31	v24b	1090	0.06	0.01	0.32	0	0
32	v25a	71.45	61.84	97.74	128.05	0	1	166.049		1.24263	0.894264
33	v25b	10000000	10000000	3430	3630000	0	-1	-14971.8		-0.799483	0.316922
34	v26	91.11	99.57	106.58	129.43	-1	1	155.588	41.8864	0.451285	1
35	v27	91.11	99.57	106.58	129.43	-1	1	155.588	41.8864	0.451285	1
36	v28	27	27	27	27	0	0
37	v29a	4.11	7.42	0.46	4.77	-1	-1	5.30182	-2.85019	-2.75265	1
38	v29b	0	0	13.58	0	0	0
39	v30a	87	92.15	106.12	124.66	-1	1	153.394	49.0466	0.534241	1
40	v30b	5370	892.75	2440	1270000	0	0
41	v31a	87.4	95.65	105.82	126.45	-1	1	153.368	47.7154	0.484062	1
42	v31b	2460	849000	10000000	688000	0	0
43	v32a	-0.39	-3.5	0.3	-1.78	1	1	0.144969	-1.157	-1.15522	1
44	v32b	34.95	10200	10000000	6420	0	0
45	v33a	0.39	3.5	-0.3	1.78	-1	-1	-10.7253	-0.215148	-0.226351	1
46	v33b	0	0	6.67	0	0	0
47	v34	37.4	39.61	35.88	37.31	-1	-1	40.7645	183.932	28.8349	1
48	v35a	0	0	0	0	0	0
49	v35b	386.56	303.56	4200	3150	1	1	-1043.52	-0.135241	-3.098	1
50	v36	64.11	72.57	79.58	102.43	-1	1	132.93	30.1488	0.666708	1
51	v37	0.63	0.89	0.9	0.92	-1	1	0.93316	0.754985	0.0318652	1
52	v38	99.98	46.55	0	78.19	0	0
53	v39	0.02	53.45	100	21.81	0	0
54	v40	0	0	0	100	0	0
55	v41	100	100	100	0	0	0
56	v42	31.14	49.04	7.58	10.19	-1	-1	-69.7943	73.8419	-0.15899	1
57	v43	68.86	50.96	92.42	89.81	1	1	111.808	0.0130697	0.5153	1
