# Supplementary material for: Stochastic biological system-of-systems modelling for iPSC culture
Source: Commun Biol. 2024 Jan 8;7:39. doi: 10.1038/s42003-023-05653-w (PMC10774284; doi:10.1038/s42003-023-05653-w)
Supplement: Supplementary file 3 — Supplementary Software [file 42003_2023_5653_MOESM3_ESM.zip › MultiScaleModel-master/dynamic_model/iPSC_data.xlsx]

## Sheet: Extra
Condition	Sample #	Time (h)	Cell Number (10^6 cells/mL)	GLC (mM)	LAC (mM)	PYR (mM)	GLN (mM)	GLU (mM)	NH3 (mM)	ALA (mM)	ASN (mM)	ASP (mM)	GLY (mM)	HIS (mM)	ILE (mM)	LEU (mM)	LYS (mM)	MET (mM)	PHE (mM)	PRO (mM)	SER (mM)	THR (mM)	TRP (mM)	TYR (mM)	VAL (mM)	Biomass (mM)	Lipid
hgHL	1	0	0.0373333	18.6505	21.2034	0.408	2.44	0.03	0.043	0.0225022	0.0636189	0.0234923	0.194582	0.090866	0.641251	0.35569	0.550888	0.0537249	0.116555	0.0946568	0.122383	0.181828	0.00938546	0.117965	0.250455	0.039424	1
hgHL	1	12	0.0606667	17.7069	22.2025	0.34	2.29	0.06	0.146	0.0444317	0.0638215	0.0208212	0.202158	0.0753725	0.587749	0.342376	0.514594	0.0516358	0.118483	0.0919705	0.112671	0.180471	0.00957557	0.108944	0.236616	0.064064	1
hgHL	1	24	0.103667	16.6522	24.0897	0.309	2.14	0.1	0.297	0.0825776	0.0667151	0.0232912	0.220828	0.0786199	0.569351	0.334811	0.582049	0.0595555	0.131688	0.0974761	0.107616	0.192214	0.00769535	0.115035	0.234797	0.109472	1
hgHL	1	36	0.199667	15.8751	26.421	0.253	1.99	0.15	0.391	0.116672	0.0643843	0.0197083	0.204729	0.0922948	0.489814	0.292805	0.550759	0.0454116	0.135151	0.0927925	0.0773182	0.174063	0.0101866	0.112475	0.205677	0.210848	1
hgHL	1	48	0.208333	14.0989	27.4201	0.203	1.7	0.19	0.554	0.16067	0.0702128	0.0186945	0.214139	0.0717161	0.461415	0.267959	0.548642	0.0399058	0.138884	0.101323	0.0647197	0.177199	0.0100622	0.112274	0.196239	0.22	1
hgHL	2	0	0.0327667	18.706	21.3144	0.418	2.48	0.03	0.017	0.0225741	0.0645215	0.0239847	0.193568	0.0826197	0.640725	0.360629	0.5184	0.0553917	0.118292	0.0912688	0.120892	0.183349	0.0101082	0.112609	0.240626	0.0346016	1
hgHL	2	12	0.062	17.6514	21.9805	0.359	2.28	0.06	0.131	0.0430344	0.0603379	0.0218657	0.194321	0.0742325	0.571735	0.331684	0.516783	0.050595	0.115338	0.0883637	0.111289	0.173507	0.0119829	0.109995	0.228834	0.065472	1
hgHL	2	24	0.107667	16.7077	24.2007	0.301	2.15	0.1	0.268	0.0811177	0.0679118	0.0235467	0.200956	0.0834464	0.536087	0.337323	0.621117	0.0591174	0.13413	0.0945378	0.105153	0.188171	0.0108418	0.126986	0.2234	0.113696	1
hgHL	2	36	0.204667	15.3201	25.8659	0.251	1.91	0.14	0.357	0.117037	0.0626465	0.01966	0.200515	0.0631568	0.451648	0.286539	0.530126	0.0419734	0.131939	0.0911794	0.0732992	0.168552	0.00691157	0.108572	0.19462	0.216128	1
hgHL	2	48	0.261333	14.0989	27.087	0.2	1.69	0.18	0.577	0.166535	0.0740704	0.0232093	0.227053	0.0658468	0.400691	0.277589	0.44336	0.059539	0.139496	0.104755	0.074523	0.175423	0.00843667	0.109913	0.204375	0.275968	1
hgHL	3	0	0.0330667	18.706	21.2034	0.4	2.45	0.04	0	0.0223759	0.0644954	0.0265454	0.196241	0.0757318	0.619148	0.357506	0.493823	0.0762794	0.116885	0.0928096	0.120586	0.18487	0.0101082	0.112609	0.240492	0.0349184	1
hgHL	3	12	0.0486667	17.8179	21.8694	0.356	2.29	0.05	0.123	0.0408746	0.0608989	0.0231405	0.195424	0.0726789	0.549634	0.332489	0.502166	0.0640248	0.116456	0.0884322	0.109461	0.174767	0.00558893	0.11327	0.228916	0.051392	1
hgHL	3	24	0.127333	16.8188	23.8677	0.335	2.14	0.1	0.234	0.0797985	0.0670454	0.0215718	0.207872	0.0875162	0.547102	0.343601	0.568709	0.051593	0.136527	0.0990524	0.103523	0.191672	0.0097068	0.124421	0.226437	0.134464	1
hgHL	3	36	0.217333	15.7086	25.8659	0.282	1.96	0.15	0.354	0.120995	0.0684635	0.0225533	0.230636	0.0724639	0.492176	0.30203	0.517249	0.0568737	0.139746	0.100234	0.0832458	0.18644	0.00885182	0.119905	0.211873	0.229504	1
hgHL	3	48	0.264	14.3764	27.7531	0.236	1.73	0.19	0.579	0.163033	0.0731493	0.0211786	0.219072	0.0721535	0.435372	0.279544	0.56527	0.0509819	0.146768	0.105022	0.0698469	0.181967	0.0110854	0.122912	0.200145	0.278784	1
hgHL	4	0	0.0403333	18.706	21.5364	0.446	2.57	0.03	0.049	0.0218758	0.0636048	0.0208738	0.193411	0.0757318	0.599441	0.357189	0.493823	0.0540699	0.116655	0.0913596	0.119136	0.182605	0.0092738	0.112547	0.230685	0.042592	1
hgHL	4	12	0.082	17.4293	22.2025	0.343	2.38	0.07	0.151	0.088149	0.0604757	0.0199522	0.199021	0.0745169	0.466211	0.285167	0.479578	0.0554493	0.112012	0.0851649	0.0913278	0.161551	0.0122584	0.104828	0.198512	0.086592	1
hgHL	4	24	0.152667	15.7641	24.3117	0.299	2.08	0.11	0.311	0.056339	0.0697014	0.0239819	0.208125	0.079292	0.600164	0.383095	0.590184	0.0553232	0.144426	0.105988	0.120001	0.203237	0.011078	0.13317	0.251526	0.161216	1
hgHL	4	36	0.185667	14.7095	27.087	0.214	1.93	0.14	0.468	0.135287	0.0623264	0.0205459	0.198062	0.0667716	0.446779	0.273227	0.504717	0.0407304	0.132912	0.0978052	0.0837181	0.172846	0.0146861	0.114252	0.20438	0.196064	1
hgHL	4	48	0.262333	12.7112	27.7531	0.215	1.58	0.17	0.591	0.172624	0.0644479	0.0188949	0.200062	0.0896803	0.379915	0.247533	0.525715	0.0364486	0.135214	0.0993293	0.0565065	0.166097	0.00518712	0.110703	0.18078	0.277024	1
hgHL	5	0	0.0331	18.6505	21.4254	0.426	2.58	0.03	0.046	0.0235213	0.065182	0.0274036	0.20701	0.0883123	0.630991	0.386331	0.543333	0.0766942	0.126767	0.0969072	0.12285	0.190903	0.0102487	0.119868	0.253396	0.0349536	1
hgHL	5	12	0.091	17.3183	22.2025	0.353	2.36	0.07	0.174	0.0479104	0.0569173	0.0197774	0.194539	0.090853	0.515137	0.327059	0.48724	0.0493149	0.118045	0.0864105	0.0976592	0.165871	0.00760463	0.110327	0.213868	0.096096	1
hgHL	5	24	0.164333	15.6531	24.0897	0.273	2.08	0.11	0.314	0.0955375	0.0678735	0.0229313	0.201502	0.0723051	0.509233	0.319791	0.516038	0.0599401	0.134143	0.0987671	0.0993943	0.185094	0.010697	0.120612	0.223898	0.173536	1
hgHL	5	36	0.181	14.3209	26.754	0.243	1.86	0.15	0.474	0.144631	0.0673281	0.0218465	0.208264	0.0764495	0.461634	0.287092	0.560388	0.0520907	0.142218	0.100353	0.0790816	0.179185	0.0126256	0.126658	0.206427	0.191136	1
hgHL	5	48	0.259	13.6548	28.0861	0.209	1.72	0.18	0.597	0.165433	0.0546994	0.0202115	0.202081	0.0672364	0.383837	0.253756	0.501177	0.0465456	0.136738	0.0992003	0.0622185	0.168858	0.0104558	0.116417	0.184007	0.273504	1
hgHL	6	0	0.0301333	18.706	21.4254	0.435	2.56	0.04	0.037	0.0219159	0.0592302	0.0257767	0.193549	0.0765307	0.59679	0.356116	0.470833	0.0728496	0.117766	0.0904175	0.115655	0.178013	0.0106698	0.112096	0.232788	0.0318208	1
hgHL	6	12	0.077	17.3183	22.2025	0.348	2.34	0.07	0.177	0.0480857	0.0619964	0.0202444	0.196171	0.0947481	0.524092	0.332577	0.502695	0.0512392	0.12131	0.0894966	0.101604	0.171233	0.0105584	0.113114	0.217378	0.081312	1
hgHL	6	24	0.112	16.2637	24.5337	0.282	2.14	0.1	0.32	0.088837	0.0648318	0.0220236	0.20031	0.0752028	0.489544	0.320047	0.537046	0.0586208	0.136782	0.0981544	0.0970482	0.17952	0.0111805	0.125229	0.213154	0.118272	1
hgHL	6	36	0.169667	14.765	26.754	0.22	1.9	0.15	0.468	0.160381	0.0826897	0.0270599	0.242656	0.0947353	0.51667	0.336358	0.513679	0.0583257	0.154844	0.115629	0.0886687	0.208342	0.0099706	0.122874	0.236822	0.179168	1
hgHL	6	48	0.305333	13.2663	28.5302	0.223	1.68	0.18	0.631	0.178807	0.0681718	0.0202885	0.203622	0.0654875	0.401537	0.258328	0.54883	0.0398406	0.142286	0.104154	0.0652183	0.17258	0.00927209	0.121064	0.190607	0.322432	1
hgLL	1	0	0.0373333	18.7615	0	0.407	2.52	0.03	0.009	0.0330871	0.0499886	0.0322038	0.244438	0.133823	0.730771	0.511126	0.771564	0.0764252	0.241727	0.122485	0.121306	0.320972	0.0305841	0.246613	0.302008	0.039424	1
hgLL	1	12	0.0506667	17.5959	1.33215	0.327	2.34	0.07	0.148	0.0534474	0.052034	0.0306722	0.243417	0.116939	0.668008	0.456789	0.75339	0.0704741	0.217225	0.121501	0.131791	0.264554	0.0188317	0.218802	0.2859	0.053504	1
hgLL	1	24	0.0896667	16.2637	3.5524	0.236	2.2	0.12	0.297	0.100781	0.0588025	0.0302309	0.267558	0.0936311	0.619463	0.415952	0.670802	0.0656092	0.207882	0.131143	0.123088	0.262504	0.013928	0.198553	0.285872	0.094688	1
hgLL	1	36	0.197333	14.4874	6.32771	0.131	1.86	0.16	0.491	0.147472	0.0682402	0.0263053	0.25357	0.0776182	0.528486	0.356228	0.645769	0.0535124	0.18928	0.128481	0.096765	0.224919	0.0122782	0.17326	0.250158	0.208384	1
hgLL	1	48	0.244	13.2663	8.76998	0.163	1.68	0.21	0.682	0.141118	0.0558431	0.0183927	0.191119	0.0561415	0.370135	0.238036	0.46703	0.0373407	0.128791	0.0950865	0.0676232	0.152767	0.00825946	0.123684	0.170436	0.257664	1
hgLL	2	0	0.0327667	18.7615	0	0.4	2.64	0.03	0.04	0.0257815	0.0805638	0.0380223	0.221611	0.0798489	0.634842	0.489243	0.566704	0.106436	0.143807	0.106669	0.134819	0.194064	0.00843901	0.122267	0.274846	0.0346016	1
hgLL	2	12	0.0523333	17.5959	1.33215	0.337	2.37	0.06	0.137	0.0516764	0.0535272	0.0296965	0.249766	0.050043	0.620501	0.430734	0.719301	0.073962	0.215351	0.12283	0.126828	0.267217	0.0179224	0.222558	0.276272	0.055264	1
hgLL	2	24	0.105	16.3747	3.5524	0.222	2.18	0.11	0.297	0.0905798	0.0547639	0.0282758	0.245377	0.0911729	0.563259	0.391015	0.668743	0.063085	0.198267	0.116504	0.109263	0.238553	0.0134035	0.190813	0.250706	0.11088	1
hgLL	2	36	0.215667	14.8205	6.32771	0.149	1.9	0.16	0.474	0.144835	0.0595769	0.0291882	0.255256	0.0872875	0.522636	0.361662	0.678692	0.0583731	0.20115	0.120951	0.0934911	0.229691	0.0123231	0.184159	0.23867	0.227744	1
hgLL	2	48	0.248333	13.0443	8.76998	0.129	1.6	0.21	0.691	0.161542	0.0628575	0.0220552	0.214644	0.0682666	0.397748	0.246182	0.607394	0.0418623	0.162579	0.106964	0.0628742	0.182222	0.00951309	0.148549	0.191755	0.26224	1
hgLL	3	0	0.0330667	18.817	0	0.41	2.62	0.03	0.023	0.0320693	0.0906208	0.0499695	0.277359	0.123162	0.766038	0.489243	0.555332	0.0894379	0.15886	0.127631	0.151472	0.259358	0.0105301	0.147355	0.321203	0.0349184	1
hgLL	3	12	0.065	17.5959	1.33215	0.334	2.38	0.07	0.148	0.0483235	0.0754769	0.0305935	0.232605	0.0716947	0.649383	0.425112	0.410048	0.0761099	0.161264	0.117847	0.115163	0.214065	0.00914876	0.128995	0.286505	0.06864	1
hgLL	3	24	0.123	16.2637	3.99645	0.243	2.14	0.11	0.331	0.102594	0.0547913	0.0291902	0.25224	0.112218	0.582385	0.400199	0.700028	0.0672603	0.202499	0.117846	0.102444	0.238551	0.0130977	0.197688	0.258448	0.129888	1
hgLL	3	36	0.217333	15.209	6.88277	0.145	2	0.17	0.525	0.154752	0.0616471	0.030534	0.268576	0.110176	0.540668	0.382055	0.693264	0.0727416	0.20115	0.126357	0.0908418	0.237975	0.0120227	0.195497	0.248909	0.229504	1
hgLL	3	48	0.296	13.0443	8.99201	0.128	1.57	0.21	0.656	0.184868	0.0577324	0.0238951	0.242258	0.0758526	0.458509	0.314987	0.638619	0.0455045	0.183209	0.114752	0.0729357	0.188807	0.00985616	0.165955	0.209519	0.312576	1
hgLL	4	0	0.0403333	18.595	0	0.415	2.49	0.03	0.054	0.0291458	0.0822752	0.0308055	0.241976	0.10386	0.69423	0.472937	0.380323	0.0807885	0.160025	0.119687	0.122718	0.234118	0.0103034	0.138122	0.28409	0.042592	1
hgLL	4	12	0.0633333	17.1518	1.7762	0.339	2.27	0.07	0.148	0.0571964	0.0450751	0.0277203	0.226041	0.104558	0.571291	0.405003	0.620162	0.066663	0.194722	0.111073	0.10363	0.215369	0.0140244	0.182408	0.244253	0.06688	1
hgLL	4	24	0.158667	15.4866	4.32948	0.212	2.02	0.12	0.308	0.106838	0.054109	0.0277746	0.241859	0.0852708	0.514729	0.377157	0.647738	0.0606626	0.193629	0.112709	0.098319	0.222364	0.0122967	0.177423	0.236381	0.167552	1
hgLL	4	36	0.175667	13.5438	7.77087	0.145	1.75	0.18	0.565	0.16319	0.0863153	0.0245518	0.235428	0.0968815	0.406373	0.265797	0.465199	0.051708	0.148431	0.114378	0.0879063	0.206622	0.00806106	0.116024	0.228716	0.185504	1
hgLL	4	48	0.288667	11.9341	9.99112	0.135	1.42	0.21	0.751	0.222094	0.0592651	0.0247359	0.241074	0.0717241	0.445992	0.301088	0.598577	0.0420245	0.174786	0.115461	0.0659081	0.188744	0.00851782	0.159128	0.205279	0.304832	1
hgLL	5	0	0.0331	18.6505	0	0.421	2.5	0.04	0.046	0.0401977	0.0832415	0.036956	0.249449	0.11882	0.771187	0.497857	0.521158	0.0873885	0.173298	0.127606	0.137819	0.232058	0.0105451	0.144454	0.314301	0.0349536	1
hgLL	5	12	0.0833333	17.2073	1.99822	0.31	2.27	0.08	0.163	0.0704397	0.0527593	0.0328674	0.266435	0.110125	0.669227	0.443527	0.743211	0.0777869	0.228104	0.131392	0.128035	0.264271	0.0175985	0.218559	0.294212	0.088	1
hgLL	5	24	0.169333	15.5421	4.32948	0.2	2.01	0.12	0.34	0.108873	0.0554194	0.0276542	0.240063	0.0839709	0.529548	0.371297	0.664187	0.0601255	0.190255	0.111077	0.105445	0.224768	0.0120065	0.177276	0.239151	0.178816	1
hgLL	5	36	0.188	13.7658	7.54885	0.132	1.76	0.17	0.534	0.148597	0.0652164	0.0236492	0.225093	0.102003	0.418398	0.266905	0.601566	0.0445501	0.171169	0.110754	0.0835754	0.196487	0.0102546	0.153847	0.214786	0.198528	1
hgLL	5	48	0.299	11.9896	9.76909	0.114	1.44	0.21	0.748	0.196698	0.0556625	0.0225953	0.220433	0.0964759	0.39219	0.23851	0.560299	0.0383855	0.162661	0.103914	0.065436	0.173548	0.00715895	0.142172	0.197417	0.315744	1
hgLL	6	0	0.0301333	18.706	0	0.439	2.49	0.03	0.034	0.0268609	0.0737127	0.0319429	0.223743	0.102119	0.673333	0.445895	0.449309	0.0779174	0.155734	0.114994	0.124934	0.214703	0.0094615	0.130668	0.28514	0.0318208	1
hgLL	6	12	0.0773333	17.2073	1.88721	0.317	2.28	0.07	0.171	0.0689692	0.0554273	0.0316409	0.259707	0.108751	0.662273	0.462389	0.795074	0.0737611	0.214027	0.127355	0.133224	0.261491	0.0174388	0.214375	0.291905	0.081664	1
hgLL	6	24	0.0916667	15.5421	4.66252	0.192	2	0.13	0.368	0.111971	0.0521041	0.0251852	0.23305	0.0788109	0.517285	0.348202	0.597466	0.0569038	0.172734	0.10908	0.0977198	0.213799	0.0110368	0.169324	0.231278	0.0968	1
hgLL	6	36	0.207	13.7658	7.88188	0.12	1.74	0.18	0.542	0.167509	0.0598472	0.0271491	0.244978	0.0760586	0.474863	0.324981	0.623173	0.0497848	0.183422	0.114946	0.08087	0.213322	0.010119	0.164206	0.218814	0.218592	1
hgLL	6	48	0.333333	12.4337	9.65808	0.123	1.51	0.2	0.708	0.193306	0.057865	0.0251335	0.227668	0.0830616	0.41792	0.283553	0.511552	0.0586274	0.166152	0.10824	0.071212	0.181224	0.0080571	0.148459	0.193556	0.352	1
lgLL	1	0	0.0373333	5.9948	0	0.416	2.54	0.03	0	0.02655	0.0460552	0.0307931	0.230684	0.103691	0.738496	0.490064	0.651951	0.0819453	0.209243	0.118998	0.133193	0.231442	0.0121386	0.182318	0.302625	0.039424	1
lgLL	1	12	0.059	4.99567	1.44316	0.351	2.32	0.07	0.171	0.0530523	0.045741	0.0270037	0.22562	0.0971126	0.653848	0.432788	0.618965	0.0734605	0.200722	0.113872	0.112937	0.217647	0.0121914	0.174103	0.280615	0.062304	1
lgLL	1	24	0.0806667	3.60798	3.88544	0.249	2.13	0.12	0.314	0.0957691	0.055321	0.0268852	0.237977	0.080749	0.56788	0.369782	0.714174	0.0646569	0.202275	0.116152	0.107094	0.223957	0.01231	0.182857	0.25978	0.085184	1
lgLL	1	36	0.170333	2.05378	6.43872	0.131	1.87	0.16	0.494	0.143432	0.0582591	0.024946	0.245109	0.0885764	0.508244	0.320614	0.67639	0.0569912	0.192356	0.119819	0.086678	0.21712	0.0132329	0.173461	0.239959	0.179872	1
lgLL	1	48	0.296	0.499567	8.65897	0.123	1.58	0.21	0.674	0.183541	0.077403	0.0239101	0.2283	0.0675771	0.473043	0.303145	0.649575	0.0458352	0.164691	0.122122	0.0796381	0.181548	0.00651567	0.148524	0.2142	0.312576	1
lgLL	2	0	0.0327667	5.9393	0	0.403	2.48	0.03	0.049	0.023693	0.041744	0.027942	0.218371	0.0991928	0.687064	0.463498	0.578374	0.0772632	0.198908	0.111256	0.116322	0.212649	0.0126375	0.170559	0.282322	0.0346016	1
lgLL	2	12	0.0646667	5.05118	1.44316	0.337	2.36	0.07	0.131	0.0507094	0.0458862	0.0269679	0.223683	0.102501	0.638155	0.428905	0.664911	0.0674289	0.198879	0.112223	0.109877	0.215556	0.0127575	0.177579	0.265232	0.068288	1
lgLL	2	24	0.11	3.719	3.5524	0.239	2.12	0.12	0.32	0.0897599	0.0519865	0.0252634	0.231675	0.0773613	0.535699	0.34772	0.667374	0.0636495	0.186447	0.115233	0.100496	0.213153	0.0119964	0.174609	0.252284	0.11616	1
lgLL	2	36	0.190333	1.99827	6.43872	0.138	1.87	0.17	0.522	0.130799	0.0825692	0.0240473	0.231902	0.064985	0.505492	0.326549	0.446366	0.0533028	0.145274	0.10922	0.0866682	0.199147	0.0106484	0.11556	0.221833	0.200992	1
lgLL	2	48	0.315667	0.499567	8.54796	0.142	1.57	0.21	0.656	0.181105	0.0594921	0.0253358	0.237127	0.0662215	0.464449	0.312407	0.642206	0.0461002	0.181073	0.114179	0.0640616	0.188376	0.0101926	0.158588	0.215698	0.333344	1
lgLL	3	0	0.0330667	5.9393	0	0.405	2.49	0.03	0.071	0.0265152	0.046828	0.0310687	0.226122	0.102954	0.692153	0.48274	0.704189	0.0816341	0.206571	0.116288	0.131563	0.233942	0.0115034	0.183558	0.294299	0.0349184	1
lgLL	3	12	0.0603333	4.99567	1.55417	0.34	2.31	0.08	0.16	0.0518169	0.047556	0.0288306	0.234364	0.106701	0.656979	0.449206	0.67234	0.0750878	0.204199	0.118939	0.10839	0.225459	0.0141037	0.196398	0.281369	0.063712	1
lgLL	3	24	0.081	3.66349	3.99645	0.22	2.16	0.13	0.317	0.0916945	0.0507551	0.0253802	0.228405	0.0788972	0.525137	0.341372	0.661831	0.0611032	0.182578	0.111911	0.0955864	0.205393	0.0129446	0.1721	0.242163	0.085536	1
lgLL	3	36	0.205333	2.05378	6.32771	0.139	1.87	0.17	0.445	0.138849	0.0562898	0.0244876	0.240962	0.0948106	0.488934	0.314152	0.676396	0.0559271	0.189171	0.113281	0.0828406	0.205404	0.0119715	0.162348	0.242704	0.216832	1
lgLL	3	48	0.353333	0.22203	8.99201	0.135	1.53	0.22	0.725	0.207216	0.0810153	0.0253502	0.244445	0.0708559	0.477268	0.325313	0.649914	0.0479088	0.185017	0.134691	0.0619547	0.20464	0.0108745	0.158057	0.224206	0.37312	1
lgLL	4	0	0.0403333	6.05031	0	0.45	2.58	0.04	0.037	0.024346	0.0408831	0.0273096	0.21387	0.101997	0.644021	0.459516	0.676004	0.0757883	0.190054	0.108948	0.111562	0.210231	0.0125921	0.181775	0.27219	0.042592	1
lgLL	4	12	0.0646667	4.82915	1.66519	0.343	2.35	0.07	0.14	0.0587873	0.0446593	0.0260684	0.222746	0.0966127	0.579446	0.411914	0.60822	0.0642684	0.185122	0.111597	0.100328	0.204949	0.0126443	0.171397	0.261436	0.068288	1
lgLL	4	24	0.130667	3.21943	4.32948	0.224	2.07	0.12	0.354	0.103718	0.0516743	0.0246906	0.230626	0.0800916	0.526493	0.370646	0.66461	0.0603683	0.192229	0.110081	0.087962	0.202678	0.0117682	0.175245	0.23439	0.137984	1
lgLL	4	36	0.182	1.33218	7.21581	0.141	1.78	0.17	0.514	0.153966	0.067307	0.0233894	0.230263	0.0684511	0.457384	0.318544	0.61865	0.0507436	0.163195	0.11698	0.0830355	0.19684	0.0117726	0.149937	0.216859	0.192192	1
lgLL	4	48	0.319667	0.0555074	9.10302	0.132	1.49	0.21	0.774	0.223612	0.059949	0.02455	0.230674	0.0686152	0.43093	0.271154	0.63743	0.0447851	0.164388	0.111444	0.0483	0.187256	0.0101106	0.148324	0.211461	0.337568	1
lgLL	5	0	0.0331	6.05031	0	0.424	2.62	0.04	0.014	0.0251496	0.0441218	0.0292162	0.228842	0.105559	0.684335	0.459159	0.677183	0.0809685	0.213339	0.117411	0.118626	0.229335	0.0135153	0.194011	0.282209	0.0349536	1
lgLL	5	12	0.0713333	4.82915	1.7762	0.352	2.34	0.08	0.157	0.0600654	0.0473539	0.0262252	0.223668	0.103142	0.59446	0.412903	0.657181	0.0658797	0.188694	0.114093	0.109417	0.214829	0.0126275	0.181773	0.267127	0.075328	1
lgLL	5	24	0.121	3.38595	4.10746	0.203	2.1	0.13	0.323	0.0968493	0.0499286	0.0238582	0.219377	0.0738652	0.498164	0.356059	0.634506	0.0584694	0.182813	0.10552	0.0899425	0.193564	0.0129169	0.165713	0.227864	0.127776	1
lgLL	5	36	0.200667	1.4987	6.88277	0.139	1.75	0.16	0.497	0.154182	0.0569777	0.0244186	0.234341	0.0982844	0.472579	0.328504	0.640587	0.0528119	0.177648	0.107389	0.0797233	0.198661	0.0119	0.153695	0.225476	0.211904	1
lgLL	5	48	0.336667	0.111015	9.21403	0.099	1.55	0.21	0.734	0.202859	0.0834539	0.0219157	0.235973	0.0884054	0.428607	0.284251	0.452805	0.0449048	0.137556	0.111582	0.0686348	0.182302	0.00513417	0.111092	0.207785	0.35552	1
lgLL	6	0	0.0301333	5.9948	0	0.468	2.57	0.08	0.031	0.032337	0.121385	0.049945	0.286867	0.135957	0.875434	0.509878	0.705247	0.114577	0.160049	0.138993	0.17787	0.262952	0.0121731	0.154023	0.35795	0.0318208	1
lgLL	6	12	0.0796667	4.71813	1.99822	0.35	2.35	0.08	0.174	0.058466	0.0436818	0.0250222	0.21894	0.101115	0.57933	0.404457	0.600361	0.0641229	0.188501	0.110265	0.094578	0.200065	0.0121094	0.17946	0.256172	0.084128	1
lgLL	6	24	0.117667	3.21943	4.55151	0.211	2.1	0.13	0.34	0.103627	0.051717	0.0239495	0.226395	0.0743871	0.498011	0.320954	0.640797	0.0589337	0.176399	0.111	0.0886092	0.194133	0.0127858	0.168974	0.241761	0.124256	1
lgLL	6	36	0.179	1.38769	7.1048	0.152	1.78	0.17	0.519	0.151304	0.0558402	0.0234684	0.233038	0.0700657	0.468357	0.321299	0.60604	0.0526661	0.174719	0.106104	0.073554	0.195557	0.0108423	0.152418	0.214766	0.189024	1
lgLL	6	48	0.311	0.0555074	9.21403	0.13	1.48	0.2	0.779	0.202887	0.0751195	0.0227256	0.212065	0.091091	0.418583	0.277759	0.603926	0.041097	0.15929	0.112726	0.0528989	0.170764	0.0059557	0.130566	0.193547	0.328416	1
lgHL	1	0	0.0373333	5.82828	21.0924	0.41	2.42	0.03	0.049	0.0237695	0.0671041	0.0240941	0.204595	0.0916908	0.643315	0.365123	0.534212	0.0560332	0.140656	0.093717	0.121251	0.191644	0.0163188	0.113866	0.250402	0.039424	1
lgHL	1	12	0.0713333	5.10669	21.5364	0.355	2.3	0.07	0.134	0.0452328	0.0642987	0.0222437	0.20618	0.071366	0.602757	0.352126	0.525067	0.0541094	0.123948	0.0913338	0.100281	0.175208	0.0116594	0.11518	0.239522	0.075328	1
lgHL	1	24	0.0903333	3.99654	23.9787	0.297	2.16	0.1	0.26	0.0778771	0.0653061	0.0193249	0.213067	0.0778241	0.536668	0.315926	0.512307	0.0600618	0.126595	0.0941726	0.0835391	0.168734	0.0129744	0.107656	0.213416	0.095392	1
lgHL	1	36	0.153667	2.71987	26.0879	0.258	1.97	0.15	0.445	0.150694	0.0808005	0.0288677	0.242084	0.0720337	0.513745	0.344899	0.568077	0.0715516	0.17369	0.116223	0.0987181	0.217634	0.0130553	0.12558	0.2496	0.162272	1
lgHL	1	48	0.242333	1.72073	27.198	0.258	1.73	0.18	0.585	0.139166	0.0606097	0.013239	0.208603	0.0750328	0.349675	0.226967	0.42451	0.0668191	0.141838	0.0971699	0.0500153	0.154076	0.0117037	0.115686	0.188954	0.255904	1
lgHL	2	0	0.0327667	6.10582	21.6474	0.449	2.53	0.04	0.04	0.02318	0.0659538	0.0239336	0.20715	0.117948	0.581145	0.373755	0.521696	0.05675	0.14196	0.0923977	0.109152	0.187754	0.00979971	0.124551	0.235739	0.0346016	1
lgHL	2	12	0.051	5.2177	21.8694	0.361	2.31	0.07	0.148	0.0461435	0.0657194	0.0231308	0.211464	0.0864214	0.607815	0.363097	0.553581	0.0560406	0.12786	0.0927403	0.102989	0.176008	0.00803686	0.116388	0.239504	0.053856	1
lgHL	2	24	0.102667	4.16306	24.4227	0.326	2.2	0.11	0.245	0.071268	0.0576427	0.0179335	0.201013	0.0718825	0.388753	0.249709	0.493764	0.0567612	0.121745	0.0884673	0.0790731	0.157238	0.0137486	0.108958	0.206779	0.108416	1
lgHL	2	36	0.196667	2.66436	25.9769	0.255	1.92	0.15	0.44	0.100348	0.055166	0.0118498	0.188295	0.0796411	0.411131	0.274901	0.466306	0.0674503	0.134723	0.0833562	0.0576342	0.132813	0.0141625	0.113498	0.174664	0.20768	1
lgHL	2	48	0.308333	1.33218	28.3082	0.217	1.73	0.19	0.648	0.184007	0.0713719	0.0170627	0.233566	0.0706891	0.37221	0.236804	0.498264	0.0495063	0.15777	0.113754	0.0663274	0.176648	0.0133671	0.116743	0.209842	0.3256	1
lgHL	3	0	0.0330667	6.16133	21.9805	0.433	2.61	0.03	0.029	0.022828	0.0642368	0.0226082	0.202052	0.109712	0.56681	0.367577	0.479771	0.0553993	0.137635	0.0903544	0.106109	0.184717	0.0113216	0.114496	0.230592	0.0349184	1
lgHL	3	12	0.0696667	5.27321	22.3135	0.356	2.35	0.07	0.12	0.0432697	0.063303	0.0236091	0.200303	0.0765231	0.558284	0.348982	0.549678	0.0720707	0.122674	0.0882851	0.0985804	0.167784	0.0122995	0.114231	0.224573	0.073568	1
lgHL	3	24	0.119667	4.21857	23.9787	0.314	2.17	0.11	0.28	0.0637373	0.0284836	0.0131529	0.188528	0.0647104	0.374782	0.222673	0.370201	0.0443929	0.118515	0.0806717	0.0535709	0.142807	0.0220313	0.0852981	0.227049	0.126368	1
lgHL	3	36	0.213	2.55334	26.421	0.264	1.92	0.16	0.471	0.108025	0.038044	0.0118192	0.176939	0.0792877	0.421429	0.281977	0.54137	0.0517463	0.141149	0.0691726	0.0240037	0.142451	0.0158651	0.12105	0.185765	0.224928	1
lgHL	3	48	0.332667	1.4987	28.0861	0.203	1.72	0.19	0.602	0.193764	0.0748022	0.0189298	0.238053	0.0713773	0.439756	0.300226	0.56141	0.0644156	0.157603	0.121196	0.0757688	0.186048	0.0137873	0.126859	0.227201	0.351296	1
lgHL	4	0	0.0403333	5.9393	21.3144	0.428	2.57	0.03	0.063	0.0234885	0.0648216	0.0239336	0.206918	0.0857557	0.584388	0.378263	0.527959	0.0569446	0.142266	0.0935685	0.113809	0.188816	0.0136211	0.117954	0.239994	0.042592	1
lgHL	4	12	0.079	4.88466	22.3135	0.348	2.36	0.07	0.174	0.0518669	0.0624694	0.0219056	0.204417	0.0660686	0.536599	0.346405	0.520933	0.0522127	0.125012	0.0909952	0.0966445	0.170051	0.00863845	0.115966	0.233604	0.083424	1
lgHL	4	24	0.15	3.60798	24.6448	0.29	2.13	0.11	0.337	0.0967468	0.068449	0.0234151	0.209896	0.0777265	0.522076	0.337794	0.528602	0.0653415	0.141518	0.0998728	0.0895256	0.18318	0.00592532	0.122675	0.229044	0.1584	1
lgHL	4	36	0.167667	2.16479	26.421	0.229	1.84	0.14	0.482	0.103858	0.0312859	0.0119686	0.193694	0.0682103	0.394933	0.264058	0.256872	0.0502611	0.131782	0.0767764	0.0336353	0.130139	0.0108012	0.101831	0.1695	0.177056	1
lgHL	4	48	0.39	0.888119	28.4192	0.215	1.65	0.18	0.654	0.18878	0.0684026	0.021779	0.20169	0.065588	0.371982	0.262245	0.481218	0.0544441	0.135784	0.102343	0.0609543	0.167532	0.07586	0.12	0.187559	0.41184	1
lgHL	5	0	0.0331	5.9393	21.0924	0.45	2.56	0.03	0.029	0.0240022	0.065312	0.0240082	0.211574	0.0882856	0.628371	0.392932	0.56117	0.0603157	0.143474	0.0951082	0.115819	0.192503	0.0113696	0.121045	0.25361	0.0349536	1
lgHL	5	12	0.053	4.94016	22.3135	0.348	2.37	0.07	0.154	0.049202	0.0589232	0.0239101	0.19745	0.0739563	0.516118	0.332779	0.507737	0.0702322	0.121118	0.0879005	0.0955074	0.160096	0.0134094	0.111231	0.221059	0.055968	1
lgHL	5	24	0.122333	3.77451	24.4227	0.286	2.15	0.1	0.283	0.0887945	0.0674072	0.0223484	0.207558	0.0750724	0.519273	0.336248	0.501487	0.054072	0.141407	0.102304	0.0926044	0.183417	0.0137255	0.117026	0.229448	0.129184	1
lgHL	5	36	0.188333	2.2203	26.643	0.277	1.89	0.13	0.408	0.132659	0.0439958	0.0141698	0.213863	0.0760588	0.4037	0.265588	0.478973	0.057441	0.155865	0.0892103	0.047587	0.154586	0.0129043	0.126298	0.212952	0.19888	1
lgHL	5	48	0.35	0.777104	28.7522	0.222	1.63	0.18	0.662	0.195748	0.0686038	0.0174798	0.205396	0.0671726	0.386373	0.259575	0.474183	0.05622	0.134568	0.107576	0.0631109	0.169857	0.0117878	0.111003	0.198457	0.3696	1
lgHL	6	0	0.0301333	5.88379	21.2034	0.435	2.6	0.03	0.031	0.0225228	0.0620135	0.0217181	0.200761	0.105977	0.599591	0.375461	0.525564	0.0553068	0.125725	0.0906993	0.104128	0.176563	0.0112979	0.117806	0.239922	0.0318208	1
lgHL	6	12	0.0546667	5.05118	22.3135	0.346	2.39	0.06	0.146	0.0470126	0.0591442	0.0225695	0.197469	0.0726683	0.5162	0.335038	0.497384	0.0629348	0.123713	0.0879263	0.0938521	0.163522	0.00577078	0.109559	0.21723	0.057728	1
lgHL	6	24	0.0886667	3.88552	24.4227	0.295	2.18	0.1	0.294	0.0892399	0.0400266	0.0226632	0.222004	0.0758389	0.536642	0.340515	0.542137	0.0537738	0.145147	0.0826857	0.0685416	0.178334	0.0194872	0.119613	0.250162	0.093632	1
lgHL	6	36	0.157333	2.38682	26.976	0.239	1.97	0.15	0.454	0.152237	0.0759888	0.0198994	0.229341	0.0693455	0.443004	0.319584	0.512061	0.0518308	0.164645	0.113952	0.0967226	0.203875	0.0139758	0.121866	0.236272	0.166144	1
lgHL	6	48	0.353333	1.05464	28.7522	0.221	1.71	0.17	0.622	0.188802	0.0438493	0.0163373	0.205575	0.0640062	0.38714	0.267495	0.471818	0.0461379	0.136931	0.089058	0.0414695	0.161289	0.0147311	0.110066	0.214528	0.37312	1

## Sheet: Flux48_diff
	HGHL	HGLL	LGLL	LGHL	HGHL_std	HGLL	LGLL_std	LGHL_std	HGHL_pred	HGLL_pred	LGLL_pred	LGHL_pred
1	867.8	1050	987.51	853.8	34.865	47.5	31.31	29.1725	939.902	851.169	964.856	955.733	GLC
6	1690	2110	2000	1650	67.5	95	60	55	1629.99	1543.51	1502.2	1605.53	LAC
10	132.1	115.07	124.04	172.07	24.45	25.055	31.09	33.955	115.97	139.164	130.878	123.782
11	132.1	115.07	124.04	172.07	24.45	25.055	31.09	33.955	142.898	137.899	150.174	143.179
12	25.52	23.96	24.47	42.64	5.1175	11.185	18.0275	8.2325	28.3036	29.0981	31.1118	27.3331
13	96.27	111.73	130.38	124.63	12.0725	20.6825	18.285	14.4275	169.878	112.454	126.061	161.695
14	96.27	111.73	130.38	124.63	12.0725	20.6825	18.285	14.4275	124.559	113.016	108.442	107.604
15	117.7	78.68	76.75	149.84	23.45	20.675	25.6775	29.8575	110.915	112.828	105.687	90.6754
16	84.39	120.44	149.28	101.23	11.765	21.1025	15.13	11.87	119.696	109.265	96.8472	110.724
17	14.4	36.39	47.29	22.23	4.7425	6.445	8.5225	3.995	31.0783	25.0286	22.552	26.3344
18	103.35	128.45	143.09	115.88	9.42	15.1625	8.525	9.2525	112.585	90.7145	72.3079	94.6396
19	70.75	87.78	105.91	81.98	9.64	15.28	8.715	9.505	104.076	69.4152	42.9485	76.6849
20	35.62	40.44	39.79	34.98	3.7375	2.54	2.0875	3.38	27.789	13.9693	13.5523	15.7567
21	28.3	36.19	32.43	29.42	1.3725	1.665	1.175	1.5675	31.4112	31.2783	30.5265	31.4863	GLU
29	17.31	21.7	11.16	34.59	4.6075	5.6375	4.355	11.055	7.52774	8.40017	5.07931	5.68977
31	0.46	4.11	7.42	4.77	4.1675	1.91	2.2975	3.31	3.85178	1.72889	3.77692	4.88103
34	35.88	37.4	39.61	37.31	7.8325	7.8225	7.8075	7.82	29.619	27.138	23.4565	19.4498	X
	HGHL_pred	HGLL_pred	LGLL_pred	LGHL_pred													Low	Glucose					High	Lactate					Low	Glucose	High	Lactate			Control
1	0.939902	0.851169	0.964856	0.955733													Reaction						Reaction						Reaction						Reaction
2	-1.1742e-09	-1.59044e-08	-4.89347e-08	-7.1515e-08													Glycolysis	nmol/106cells/h	Lower	Bound		No.	Glycolysis	nmol/106cells/h	Lower	Bound		No.	Glycolysis	nmol/106cells/h	Lower	Bound		No.	Glycolysis	nmol/106cells/h	Lower	Bound
3	1.57667e-07	1.6421e-08	2.56273e-07	3.87456e-07													Glc->Pyr.c+Pyr.c	987.51	925.16	1050.4	31.31	1	Glc->Pyr.c+Pyr.c	867.8	798.41	937.87	34.865	1	Glc->Pyr.c+Pyr.c	853.8	795.45	912.14	29.1725	1	Glc->Pyr.c+Pyr.c	1050	950	1140	47.5
4	0.000121826	0.088842	4.81331	0.00177312													Pyr.c<->Lac.c	2000	1880	2120	60	6	Pyr.c<->Lac.c	1690	1560	1830	67.5	6	Pyr.c<->Lac.c	1650	1540	1760	55	6	Pyr.c<->Lac.c	2110	1920	2300	95
5	20.5931	7.40945	16.4476	7.11763													Pyr.m->CO2+AcCoA.m	124.04	59.25	183.61	31.09	10	Pyr.m->CO2+AcCoA.m	132.1	94.74	192.54	24.45	10	Pyr.m->CO2+AcCoA.m	172.07	115.11	250.93	33.955	10	Pyr.m->CO2+AcCoA.m	115.07	71.59	171.81	25.055
6	1.62999	1.54351	1.5022	1.60553													AcCoA.m+OAA.m->Cit.m	124.04	59.25	183.61	31.09	11	AcCoA.m+OAA.m->Cit.m	132.1	94.74	192.54	24.45	11	AcCoA.m+OAA.m->Cit.m	172.07	115.11	250.93	33.955	11	AcCoA.m+OAA.m->Cit.m	115.07	71.59	171.81	25.055
7	0.0788	0.0788	0.0788	0.0788													Cit.m<->AKG.m+CO2	24.47	-2.81	69.3	18.0275	12	Cit.m<->AKG.m+CO2	25.52	16.43	36.9	5.1175	12	Cit.m<->AKG.m+CO2	42.64	30.78	63.71	8.2325	12	Cit.m<->AKG.m+CO2	23.96	12.67	57.41	11.185
8	0.0788	0.0788	0.0788	0.0788													AKG.m->CO2+Suc.m	130.38	107.19	180.33	18.285	13	AKG.m->CO2+Suc.m	96.27	72.98	121.27	12.0725	13	AKG.m->CO2+Suc.m	124.63	98.64	156.35	14.4275	13	AKG.m->CO2+Suc.m	111.73	76.25	158.98	20.6825
9	0.0788	0.0788	0.0788	0.0788													Suc.m<->Fum.m	130.38	107.19	180.33	18.285	14	Suc.m<->Fum.m	96.27	72.98	121.27	12.0725	14	Suc.m<->Fum.m	124.63	98.64	156.35	14.4275	14	Suc.m<->Fum.m	111.73	76.25	158.98	20.6825
10	0.11597	0.139164	0.130878	0.123782													Mal.m<->OAA.m	76.75	31.78	134.49	25.6775	15	Mal.m<->OAA.m	117.7	80.9	174.7	23.45	15	Mal.m<->OAA.m	149.84	106.5	225.93	29.8575	15	Mal.m<->OAA.m	78.68	45.13	127.83	20.675
11	0.142898	0.137899	0.150174	0.143179													Mal.m->Pyr.m+CO2	149.28	115.05	175.57	15.13	16	Mal.m->Pyr.m+CO2	84.39	61.05	108.11	11.765	16	Mal.m->Pyr.m+CO2	101.23	77.82	125.3	11.87	16	Mal.m->Pyr.m+CO2	120.44	79.02	163.43	21.1025
12	0.0283036	0.0290981	0.0311118	0.0273331													Pyr.m+CO2->OAA.m	47.29	24.81	58.9	8.5225	17	Pyr.m+CO2->OAA.m	14.4	3.9	22.87	4.7425	17	Pyr.m+CO2->OAA.m	22.23	12.79	28.77	3.995	17	Pyr.m+CO2->OAA.m	36.39	24.62	50.4	6.445
13	0.169878	0.112454	0.126061	0.161695													Gln<->Glu	143.09	126.08	160.18	8.525	18	Gln<->Glu	103.35	84.51	122.19	9.42	18	Gln<->Glu	115.88	97.58	134.59	9.2525	18	Gln<->Glu	128.45	98.09	158.74	15.1625
14	0.124559	0.113016	0.108442	0.107604													Glu<->AKG.m	105.91	88.51	123.37	8.715	19	Glu<->AKG.m	70.75	51.47	90.03	9.64	19	Glu<->AKG.m	81.98	63.18	101.2	9.505	19	Glu<->AKG.m	87.78	57.18	118.3	15.28
15	0.110915	0.112828	0.105687	0.0906754													Pyr.m<->Ala	39.79	35.61	43.96	2.0875	20	Pyr.m<->Ala	35.62	28.15	43.1	3.7375	20	Pyr.m<->Ala	34.98	28.21	41.73	3.38	20	Pyr.m<->Ala	40.44	35.36	45.52	2.54
16	0.119696	0.109265	0.0968472	0.110724													Glu->Glu.x	32.43	30.08	34.78	1.175	21	Glu->Glu.x	28.3	25.55	31.04	1.3725	21	Glu->Glu.x	29.42	26.28	32.55	1.5675	21	Glu->Glu.x	36.19	32.86	39.52	1.665
17	0.0310783	0.0250286	0.022552	0.0263344													Ser->Pyr.c	11.16	2.45	19.87	4.355	29	Ser->Pyr.c	17.31	8.1	26.53	4.6075	29	Ser->Pyr.c	34.59	12.49	56.71	11.055	29	Ser->Pyr.c	21.7	10.43	32.98	5.6375
18	0.112585	0.0907145	0.0723079	0.0946396													OAA.c<->Asp	7.42	0.03	9.22	2.2975	31	OAA.c<->Asp	0.46	-12.35	4.32	4.1675	31	OAA.c<->Asp	4.77	-6.31	6.93	3.31	31	OAA.c<->Asp	4.11	-1.67	5.97	1.91
19	0.104076	0.0694152	0.0429485	0.0766849													0.19*Ala+0.11*Asp+0.1*Gln + 0.12*Glu+0.17*Gly+0.14*Ser + 0.16*Glc->Biomass	39.61	23.99	55.22	7.8075	34	0.19*Ala+0.11*Asp+0.1*Gln + 0.12*Glu+0.17*Gly+0.14*Ser + 0.16*Glc->Biomass	35.88	20.21	51.54	7.8325	34	0.19*Ala+0.11*Asp+0.1*Gln + 0.12*Glu+0.17*Gly+0.14*Ser + 0.16*Glc->Biomass	37.31	21.63	52.91	7.82	34	0.19*Ala+0.11*Asp+0.1*Gln + 0.12*Glu+0.17*Gly+0.14*Ser + 0.16*Glc->Biomass	37.4	21.76	53.05	7.8225
20	0.027789	0.0139693	0.0135523	0.0157567
21	0.0314112	0.0312783	0.0305265	0.0314863
22	7	7	7	7
23	0.87	0.87	0.87	0.87
24	3.6	3.6	3.6	3.6
25	1.4	1.4	1.4	1.4
26	0.700002	0.700002	0.700002	0.700002
27	1.30425e-06	1.42779e-06	1.71615e-06	1.58152e-06
28	40	40	40	40
29	0.00752774	0.00840017	0.00507931	0.00568977
30	1.1916e-09	2.20971e-05	7.50988e-07	1.78428e-06
31	0.00385178	0.00172889	0.00377692	0.00488103
32	0.00126285	2.01845e-05	1.49062e-05	7.33057e-06
33	0.00133587	0.0018512	0.00263849	0.0017552
34	0.029619	0.027138	0.0234565	0.0194498
35	0.0453187	0.0453187	0.0453187	0.0453187

## Sheet: Flux48
	HGHL	HGLL	LGLL	LGHL	HGHL_std	HGLL	LGLL_std	LGHL_std	HGHL_pred	HGLL_pred	LGLL_pred	LGHL_pred
1	867.8	1050	987.51	853.8	34.865	47.5	31.31	29.1725	938.906	1157.72	914.595	843.911	GLC
6	1690	2110	2000	1650	67.5	95	60	55	1359.48	1787.43	1662.09	1453.2	LAC
10	132.1	115.07	124.04	172.07	24.45	25.055	31.09	33.955	132.099	119.825	123.935	172.063
11	132.1	115.07	124.04	172.07	24.45	25.055	31.09	33.955	132.588	125.229	123.839	175.008
12	25.52	23.96	24.47	42.64	5.1175	11.185	18.0275	8.2325	25.3505	23.9328	31.5662	42.5908
13	96.27	111.73	130.38	124.63	12.0725	20.6825	18.285	14.4275	96.27	129.277	130.445	124.622
14	96.27	111.73	130.38	124.63	12.0725	20.6825	18.285	14.4275	96.2678	111.739	136.506	119.356
15	117.7	78.68	76.75	149.84	23.45	20.675	25.6775	29.8575	103.154	73.3576	76.8564	154.149
16	84.39	120.44	149.28	101.23	11.765	21.1025	15.13	11.87	84.3934	122.611	146.318	103.791
17	14.4	36.39	47.29	22.23	4.7425	6.445	8.5225	3.995	13.3446	36.1337	47.3303	21.9093
18	103.35	128.45	143.09	115.88	9.42	15.1625	8.525	9.2525	100.421	138.346	147.608	112.677	GLN
19	70.75	87.78	105.91	81.98	9.64	15.28	8.715	9.505	39.0534	45.6766	53.1924	41.9703
20	35.62	40.44	39.79	34.98	3.7375	2.54	2.0875	3.38	29.3832	33.2055	37.6064	32.9889
21	28.3	36.19	32.43	29.42	1.3725	1.665	1.175	1.5675	30.2743	31.0348	33.169	29.4721	GLU
29	17.31	21.7	11.16	34.59	4.6075	5.6375	4.355	11.055	4.42622	5.21323	9.28065	4.18238
31	0.46	4.11	7.42	4.77	4.1675	1.91	2.2975	3.31	4.73991	4.20229	3.99573	4.44175
34	35.88	37.4	39.61	37.31	7.8325	7.8225	7.8075	7.82	48.7061	48.8124	41.9208	52.0534	X
	HGHL_pred	HGLL_pred	LGLL_pred	LGHL_pred													Low	Glucose					High	Lactate					Low	Glucose	High	Lactate			Control
1	0.938906	1.15772	0.914595	0.843911													Reaction						Reaction						Reaction						Reaction
2	3.03906e-11	-4.75279e-08	-4.06255e-08	1.65504e-07													Glycolysis	nmol/106cells/h	Lower	Bound		No.	Glycolysis	nmol/106cells/h	Lower	Bound		No.	Glycolysis	nmol/106cells/h	Lower	Bound		No.	Glycolysis	nmol/106cells/h	Lower	Bound
3	2.69582e-13	2.02809e-07	2.96612e-07	4.54232e-07													Glc->Pyr.c+Pyr.c	987.51	925.16	1050.4	31.31	1	Glc->Pyr.c+Pyr.c	867.8	798.41	937.87	34.865	1	Glc->Pyr.c+Pyr.c	853.8	795.45	912.14	29.1725	1	Glc->Pyr.c+Pyr.c	1050	950	1140	47.5
4	29.5941	0.00726822	15.3148	16.4127													Pyr.c<->Lac.c	2000	1880	2120	60	6	Pyr.c<->Lac.c	1690	1560	1830	67.5	6	Pyr.c<->Lac.c	1650	1540	1760	55	6	Pyr.c<->Lac.c	2110	1920	2300	95
5	3.02338	29.997	21.2907	12.6449													Pyr.m->CO2+AcCoA.m	124.04	59.25	183.61	31.09	10	Pyr.m->CO2+AcCoA.m	132.1	94.74	192.54	24.45	10	Pyr.m->CO2+AcCoA.m	172.07	115.11	250.93	33.955	10	Pyr.m->CO2+AcCoA.m	115.07	71.59	171.81	25.055
6	1.35948	1.78743	1.66209	1.4532													AcCoA.m+OAA.m->Cit.m	124.04	59.25	183.61	31.09	11	AcCoA.m+OAA.m->Cit.m	132.1	94.74	192.54	24.45	11	AcCoA.m+OAA.m->Cit.m	172.07	115.11	250.93	33.955	11	AcCoA.m+OAA.m->Cit.m	115.07	71.59	171.81	25.055
7	0.0788	0.0788	0.0788	0.0788													Cit.m<->AKG.m+CO2	24.47	-2.81	69.3	18.0275	12	Cit.m<->AKG.m+CO2	25.52	16.43	36.9	5.1175	12	Cit.m<->AKG.m+CO2	42.64	30.78	63.71	8.2325	12	Cit.m<->AKG.m+CO2	23.96	12.67	57.41	11.185
8	0.0788	0.0788	0.0788	0.0788													AKG.m->CO2+Suc.m	130.38	107.19	180.33	18.285	13	AKG.m->CO2+Suc.m	96.27	72.98	121.27	12.0725	13	AKG.m->CO2+Suc.m	124.63	98.64	156.35	14.4275	13	AKG.m->CO2+Suc.m	111.73	76.25	158.98	20.6825
9	0.0788	0.0788	0.0788	0.0788													Suc.m<->Fum.m	130.38	107.19	180.33	18.285	14	Suc.m<->Fum.m	96.27	72.98	121.27	12.0725	14	Suc.m<->Fum.m	124.63	98.64	156.35	14.4275	14	Suc.m<->Fum.m	111.73	76.25	158.98	20.6825
10	0.132099	0.119825	0.123935	0.172063													Mal.m<->OAA.m	76.75	31.78	134.49	25.6775	15	Mal.m<->OAA.m	117.7	80.9	174.7	23.45	15	Mal.m<->OAA.m	149.84	106.5	225.93	29.8575	15	Mal.m<->OAA.m	78.68	45.13	127.83	20.675
11	0.132588	0.125229	0.123839	0.175008													Mal.m->Pyr.m+CO2	149.28	115.05	175.57	15.13	16	Mal.m->Pyr.m+CO2	84.39	61.05	108.11	11.765	16	Mal.m->Pyr.m+CO2	101.23	77.82	125.3	11.87	16	Mal.m->Pyr.m+CO2	120.44	79.02	163.43	21.1025
12	0.0253505	0.0239328	0.0315662	0.0425908													Pyr.m+CO2->OAA.m	47.29	24.81	58.9	8.5225	17	Pyr.m+CO2->OAA.m	14.4	3.9	22.87	4.7425	17	Pyr.m+CO2->OAA.m	22.23	12.79	28.77	3.995	17	Pyr.m+CO2->OAA.m	36.39	24.62	50.4	6.445
13	0.09627	0.129277	0.130445	0.124622													Gln<->Glu	143.09	126.08	160.18	8.525	18	Gln<->Glu	103.35	84.51	122.19	9.42	18	Gln<->Glu	115.88	97.58	134.59	9.2525	18	Gln<->Glu	128.45	98.09	158.74	15.1625
14	0.0962678	0.111739	0.136506	0.119356													Glu<->AKG.m	105.91	88.51	123.37	8.715	19	Glu<->AKG.m	70.75	51.47	90.03	9.64	19	Glu<->AKG.m	81.98	63.18	101.2	9.505	19	Glu<->AKG.m	87.78	57.18	118.3	15.28
15	0.103154	0.0733576	0.0768564	0.154149													Pyr.m<->Ala	39.79	35.61	43.96	2.0875	20	Pyr.m<->Ala	35.62	28.15	43.1	3.7375	20	Pyr.m<->Ala	34.98	28.21	41.73	3.38	20	Pyr.m<->Ala	40.44	35.36	45.52	2.54
16	0.0843934	0.122611	0.146318	0.103791													Glu->Glu.x	32.43	30.08	34.78	1.175	21	Glu->Glu.x	28.3	25.55	31.04	1.3725	21	Glu->Glu.x	29.42	26.28	32.55	1.5675	21	Glu->Glu.x	36.19	32.86	39.52	1.665
17	0.0133446	0.0361337	0.0473303	0.0219093													Ser->Pyr.c	11.16	2.45	19.87	4.355	29	Ser->Pyr.c	17.31	8.1	26.53	4.6075	29	Ser->Pyr.c	34.59	12.49	56.71	11.055	29	Ser->Pyr.c	21.7	10.43	32.98	5.6375
18	0.100421	0.138346	0.147608	0.112677													OAA.c<->Asp	7.42	0.03	9.22	2.2975	31	OAA.c<->Asp	0.46	-12.35	4.32	4.1675	31	OAA.c<->Asp	4.77	-6.31	6.93	3.31	31	OAA.c<->Asp	4.11	-1.67	5.97	1.91
19	0.0390534	0.0456766	0.0531924	0.0419703													0.19*Ala+0.11*Asp+0.1*Gln + 0.12*Glu+0.17*Gly+0.14*Ser + 0.16*Glc->Biomass	39.61	23.99	55.22	7.8075	34	0.19*Ala+0.11*Asp+0.1*Gln + 0.12*Glu+0.17*Gly+0.14*Ser + 0.16*Glc->Biomass	35.88	20.21	51.54	7.8325	34	0.19*Ala+0.11*Asp+0.1*Gln + 0.12*Glu+0.17*Gly+0.14*Ser + 0.16*Glc->Biomass	37.31	21.63	52.91	7.82	34	0.19*Ala+0.11*Asp+0.1*Gln + 0.12*Glu+0.17*Gly+0.14*Ser + 0.16*Glc->Biomass	37.4	21.76	53.05	7.8225
20	0.0293832	0.0332055	0.0376064	0.0329889
21	0.0302743	0.0310348	0.033169	0.0294721
22	7	7	7	7
23	0.87	0.87	0.87	0.869999
24	3.6	3.6	3.6	3.6
25	1.4	1.4	1.4	1.4
26	0.700004	0.700004	0.700004	0.700004
27	1.55051e-06	1.67362e-06	1.6539e-06	1.3851e-06
28	40	40	40	40
29	0.00442622	0.00521323	0.00928065	0.00418238
30	9.47473e-05	4.16976e-06	3.16552e-10	6.21534e-06
31	0.00473991	0.00420229	0.00399573	0.00444175
32	0.00012412	5.44218e-07	7.70827e-05	5.08223e-09
33	0.00232446	0.00239587	0.00533521	0.000384129
34	0.0487061	0.0488124	0.0419208	0.0520534
35	0.0453187	0.0453187	0.0453187	0.0453187

## Sheet: Flux48_diff_new
	HGHL	HGLL	LGLL	LGHL	HGHL_std	HGLL	LGLL_std	LGHL_std	HGHL_pred	HGLL_pred	LGLL_pred	LGHL_pred
1	867.8	1050	987.51	853.8	34.865	47.5	31.31	29.1725	1180.77	1320.03	839.617	710.952	8.97676	5.68476	4.72352	4.89667	GLC+ATP→G6P+ADP
6	1690	2110	2000	1650	67.5	95	60	55	1630.2	1761.14	1714.97	1605.36	0.885888	3.67223	4.75056	0.811692	PYR+NADH↔LAC+NAD+
10	132.1	115.07	124.04	172.07	24.45	25.055	31.09	33.955	126.177	118.835	131.283	123.833	0.242267	0.150264	0.232976	1.42062
11	132.1	115.07	124.04	172.07	24.45	25.055	31.09	33.955	130.027	130.093	130.353	130.15	0.0848043	0.599586	0.203052	1.23459
12	25.52	23.96	24.47	42.64	5.1175	11.185	18.0275	8.2325	28.8348	23.2972	29.5335	26.6381	0.647729	0.0592614	0.280879	1.94375
13	96.27	111.73	130.38	124.63	12.0725	20.6825	18.285	14.4275	131.18	134.296	130.569	109.969	2.89173	1.09106	0.0103312	1.01615
14	96.27	111.73	130.38	124.63	12.0725	20.6825	18.285	14.4275	93.7364	73.6111	108.761	105.658	0.209864	1.84305	1.18233	1.315
15	117.7	78.68	76.75	149.84	23.45	20.675	25.6775	29.8575	100.679	100.624	100.663	100.519	0.725823	1.06138	0.931283	1.65189
16	84.39	120.44	149.28	101.23	11.765	21.1025	15.13	11.87	122.371	114.719	102.562	111.838	3.22826	0.27111	3.08777	0.893711
17	14.4	36.39	47.29	22.23	4.7425	6.445	8.5225	3.995	27.7524	26.9082	26.3393	26.8968	2.81548	1.47119	2.45828	1.16816
18	103.35	128.45	143.09	115.88	9.42	15.1625	8.525	9.2525	123.025	130.233	145.417	109.424	2.0886	0.117591	0.272995	0.697727	GLN+ATP↔GLU+ADP+NH4
19	70.75	87.78	105.91	81.98	9.64	15.28	8.715	9.505	55.9461	60.1043	59.0367	49.3067	1.53568	1.81124	5.37846	3.43749
20	35.62	40.44	39.79	34.98	3.7375	2.54	2.0875	3.38	32.1601	26.9558	28.2229	29.6597	0.925719	5.30872	5.54113	1.57405
21	28.3	36.19	32.43	29.42	1.3725	1.665	1.175	1.5675	31.4057	31.2439	30.5265	31.4806	2.26284	2.97064	1.61998	1.3146	GLU+ADP+Pi→EGLU+ATP
29	17.31	21.7	11.16	34.59	4.6075	5.6375	4.355	11.055	6.21226	8.02807	6.37578	7.63277	2.40862	2.42518	1.09856	2.43847
31	0.46	4.11	7.42	4.77	4.1675	1.91	2.2975	3.31	-2.58016	-1.44487	-2.38033	-1.06007	0.729492	2.90831	4.26565	1.76135
34	35.88	37.4	39.61	37.31	7.8325	7.8225	7.8075	7.82	41.6147	42.6094	22.2811	19.1087	0.732164	0.66595	2.21952	2.32753	X
	HGHL_pred	HGLL_pred	LGLL_pred	LGHL_pred																	Low	Glucose					High	Lactate					Low	Glucose	High	Lactate			Control
1	1.18077	1.32003	0.839617	0.710952																	Reaction						Reaction						Reaction						Reaction
2	-8.2565e-08	-3.26915e-08	-4.20014e-08	-5.78739e-08																	Glycolysis	nmol/106cells/h	Lower	Bound		No.	Glycolysis	nmol/106cells/h	Lower	Bound		No.	Glycolysis	nmol/106cells/h	Lower	Bound		No.	Glycolysis	nmol/106cells/h	Lower	Bound
3	1.57812e-11	5.4363e-09	5.55167e-09	9.56046e-07																	Glc->Pyr.c+Pyr.c	987.51	925.16	1050.4	31.31	1	Glc->Pyr.c+Pyr.c	867.8	798.41	937.87	34.865	1	Glc->Pyr.c+Pyr.c	853.8	795.45	912.14	29.1725	1	Glc->Pyr.c+Pyr.c	1050	950	1140	47.5
4	0.328721	0.0881286	0.177185	0.171162																	Pyr.c<->Lac.c	2000	1880	2120	60	6	Pyr.c<->Lac.c	1690	1560	1830	67.5	6	Pyr.c<->Lac.c	1650	1540	1760	55	6	Pyr.c<->Lac.c	2110	1920	2300	95
5	11.0874	15.0099	16.0273	14.7139																	Pyr.m->CO2+AcCoA.m	124.04	59.25	183.61	31.09	10	Pyr.m->CO2+AcCoA.m	132.1	94.74	192.54	24.45	10	Pyr.m->CO2+AcCoA.m	172.07	115.11	250.93	33.955	10	Pyr.m->CO2+AcCoA.m	115.07	71.59	171.81	25.055
6	1.6302	1.76114	1.71497	1.60536																	AcCoA.m+OAA.m->Cit.m	124.04	59.25	183.61	31.09	11	AcCoA.m+OAA.m->Cit.m	132.1	94.74	192.54	24.45	11	AcCoA.m+OAA.m->Cit.m	172.07	115.11	250.93	33.955	11	AcCoA.m+OAA.m->Cit.m	115.07	71.59	171.81	25.055
7	0.0788	0.0788	0.0788	0.0788																	Cit.m<->AKG.m+CO2	24.47	-2.81	69.3	18.0275	12	Cit.m<->AKG.m+CO2	25.52	16.43	36.9	5.1175	12	Cit.m<->AKG.m+CO2	42.64	30.78	63.71	8.2325	12	Cit.m<->AKG.m+CO2	23.96	12.67	57.41	11.185
8	0.0788	0.0788	0.0788	0.0788																	AKG.m->CO2+Suc.m	130.38	107.19	180.33	18.285	13	AKG.m->CO2+Suc.m	96.27	72.98	121.27	12.0725	13	AKG.m->CO2+Suc.m	124.63	98.64	156.35	14.4275	13	AKG.m->CO2+Suc.m	111.73	76.25	158.98	20.6825
9	0.0788	0.0788	0.0788	0.0788																	Suc.m<->Fum.m	130.38	107.19	180.33	18.285	14	Suc.m<->Fum.m	96.27	72.98	121.27	12.0725	14	Suc.m<->Fum.m	124.63	98.64	156.35	14.4275	14	Suc.m<->Fum.m	111.73	76.25	158.98	20.6825
10	0.126177	0.118835	0.131283	0.123833																	Mal.m<->OAA.m	76.75	31.78	134.49	25.6775	15	Mal.m<->OAA.m	117.7	80.9	174.7	23.45	15	Mal.m<->OAA.m	149.84	106.5	225.93	29.8575	15	Mal.m<->OAA.m	78.68	45.13	127.83	20.675
11	0.130027	0.130093	0.130353	0.13015																	Mal.m->Pyr.m+CO2	149.28	115.05	175.57	15.13	16	Mal.m->Pyr.m+CO2	84.39	61.05	108.11	11.765	16	Mal.m->Pyr.m+CO2	101.23	77.82	125.3	11.87	16	Mal.m->Pyr.m+CO2	120.44	79.02	163.43	21.1025
12	0.0288348	0.0232972	0.0295335	0.0266381																	Pyr.m+CO2->OAA.m	47.29	24.81	58.9	8.5225	17	Pyr.m+CO2->OAA.m	14.4	3.9	22.87	4.7425	17	Pyr.m+CO2->OAA.m	22.23	12.79	28.77	3.995	17	Pyr.m+CO2->OAA.m	36.39	24.62	50.4	6.445
13	0.13118	0.134296	0.130569	0.109969																	Gln<->Glu	143.09	126.08	160.18	8.525	18	Gln<->Glu	103.35	84.51	122.19	9.42	18	Gln<->Glu	115.88	97.58	134.59	9.2525	18	Gln<->Glu	128.45	98.09	158.74	15.1625
14	0.0937364	0.0736111	0.108761	0.105658																	Glu<->AKG.m	105.91	88.51	123.37	8.715	19	Glu<->AKG.m	70.75	51.47	90.03	9.64	19	Glu<->AKG.m	81.98	63.18	101.2	9.505	19	Glu<->AKG.m	87.78	57.18	118.3	15.28
15	0.100679	0.100624	0.100663	0.100519																	Pyr.m<->Ala	39.79	35.61	43.96	2.0875	20	Pyr.m<->Ala	35.62	28.15	43.1	3.7375	20	Pyr.m<->Ala	34.98	28.21	41.73	3.38	20	Pyr.m<->Ala	40.44	35.36	45.52	2.54
16	0.122371	0.114719	0.102562	0.111838																	Glu->Glu.x	32.43	30.08	34.78	1.175	21	Glu->Glu.x	28.3	25.55	31.04	1.3725	21	Glu->Glu.x	29.42	26.28	32.55	1.5675	21	Glu->Glu.x	36.19	32.86	39.52	1.665
17	0.0277524	0.0269082	0.0263393	0.0268968																	Ser->Pyr.c	11.16	2.45	19.87	4.355	29	Ser->Pyr.c	17.31	8.1	26.53	4.6075	29	Ser->Pyr.c	34.59	12.49	56.71	11.055	29	Ser->Pyr.c	21.7	10.43	32.98	5.6375
18	0.123025	0.130233	0.145417	0.109424																	OAA.c<->Asp	7.42	0.03	9.22	2.2975	31	OAA.c<->Asp	0.46	-12.35	4.32	4.1675	31	OAA.c<->Asp	4.77	-6.31	6.93	3.31	31	OAA.c<->Asp	4.11	-1.67	5.97	1.91
19	0.0559461	0.0601043	0.0590367	0.0493067																	0.19*Ala+0.11*Asp+0.1*Gln + 0.12*Glu+0.17*Gly+0.14*Ser + 0.16*Glc->Biomass	39.61	23.99	55.22	7.8075	34	0.19*Ala+0.11*Asp+0.1*Gln + 0.12*Glu+0.17*Gly+0.14*Ser + 0.16*Glc->Biomass	35.88	20.21	51.54	7.8325	34	0.19*Ala+0.11*Asp+0.1*Gln + 0.12*Glu+0.17*Gly+0.14*Ser + 0.16*Glc->Biomass	37.31	21.63	52.91	7.82	34	0.19*Ala+0.11*Asp+0.1*Gln + 0.12*Glu+0.17*Gly+0.14*Ser + 0.16*Glc->Biomass	37.4	21.76	53.05	7.8225
20	0.0321601	0.0269558	0.0282229	0.0296597
21	0.0314057	0.0312439	0.0305265	0.0314806
22	7	7	7	7
23	0.87	0.87	0.87	0.87
24	3.6	3.6	3.6	3.6
25	1.4	1.4	1.4	1.4
26	0.700004	0.700004	0.700004	0.700004
27	1.28215e-06	1.69328e-06	1.79237e-06	1.49615e-06
28	40	40	40	40
29	0.00621226	0.00802807	0.00637578	0.00763277
30	4.17004e-07	7.61698e-05	1.621e-06	8.94057e-05
31	-0.00258016	-0.00144487	-0.00238033	-0.00106007
32	0.00440454	0.00109788	0.0113752	0.00824822
33	0.00136641	3.78742e-06	0.00165619	0.00150422
34	0.0416147	0.0426094	0.0222811	0.0191087
35	0.0453187	0.0453187	0.0453187	0.0453187

## Sheet: Flux48_diff_new2
	HGHL	HGLL	LGLL	LGHL	HGHL_std	HGLL	LGLL_std	LGHL_std	HGHL_pred	HGLL_pred	LGLL_pred	LGHL_pred
1	867.8	1050	987.51	853.8	34.865	47.5	31.31	29.1725	1136.82	886.845	576.994	586.693	GLC+ATP→G6P+ADP
6	1690	2110	2000	1650	67.5	95	60	55	1629.38	1541.06	1502.8	1604.4	PYR+NADH↔LAC+NAD+
10	132.1	115.07	124.04	172.07	24.45	25.055	31.09	33.955	131.708	130.236	125.069	120.597
11	132.1	115.07	124.04	172.07	24.45	25.055	31.09	33.955	142.067	129.471	130.21	130.096
12	25.52	23.96	24.47	42.64	5.1175	11.185	18.0275	8.2325	30.0652	29.8103	20.4536	29.7464
13	96.27	111.73	130.38	124.63	12.0725	20.6825	18.285	14.4275	135.831	130.642	118.023	130.662
14	96.27	111.73	130.38	124.63	12.0725	20.6825	18.285	14.4275	119.078	111.574	108.335	108.563
15	117.7	78.68	76.75	149.84	23.45	20.675	25.6775	29.8575	96.5995	101.102	100.578	100.556
16	84.39	120.44	149.28	101.23	11.765	21.1025	15.13	11.87	121.224	107.333	108.348	109.876
17	14.4	36.39	47.29	22.23	4.7425	6.445	8.5225	3.995	26.7878	27.0688	26.8213	26.8864
18	103.35	128.45	143.09	115.88	9.42	15.1625	8.525	9.2525	121.915	143.348	129.814	111.154	GLN+ATP↔GLU+ADP+NH4
19	70.75	87.78	105.91	81.98	9.64	15.28	8.715	9.505	-53.2021	-57.6117	-54.2958	-50.7662
20	35.62	40.44	39.79	34.98	3.7375	2.54	2.0875	3.38	32.5921	26.9459	25.3838	27.8515
21	28.3	36.19	32.43	29.42	1.3725	1.665	1.175	1.5675	31.4056	31.2851	30.5266	31.4819	GLU+ADP+Pi→EGLU+ATP
29	17.31	21.7	11.16	34.59	4.6075	5.6375	4.355	11.055	7.23736	8.06644	7.36871	7.13878
31	0.46	4.11	7.42	4.77	4.1675	1.91	2.2975	3.31	-3.94278	-1.74719	-1.14759	-1.35071
34	35.88	37.4	39.61	37.31	7.8325	7.8225	7.8075	7.82	34.3642	43.3362	16.2007	17.5255	X
	HGHL_pred	HGLL_pred	LGLL_pred	LGHL_pred													Low	Glucose					High	Lactate					Low	Glucose	High	Lactate			Control
1	1.13682	0.886845	0.576994	0.586693													Reaction						Reaction						Reaction						Reaction
2	-3.87261e-08	-5.6107e-08	4.86498e-08	-4.82587e-08													Glycolysis	nmol/106cells/h	Lower	Bound		No.	Glycolysis	nmol/106cells/h	Lower	Bound		No.	Glycolysis	nmol/106cells/h	Lower	Bound		No.	Glycolysis	nmol/106cells/h	Lower	Bound
3	0.112821	0.060134	0.0884588	0.0949513													Glc->Pyr.c+Pyr.c	987.51	925.16	1050.4	31.31	1	Glc->Pyr.c+Pyr.c	867.8	798.41	937.87	34.865	1	Glc->Pyr.c+Pyr.c	853.8	795.45	912.14	29.1725	1	Glc->Pyr.c+Pyr.c	1050	950	1140	47.5
4	1.16045	5.28471	29.0017	3.13687													Pyr.c<->Lac.c	2000	1880	2120	60	6	Pyr.c<->Lac.c	1690	1560	1830	67.5	6	Pyr.c<->Lac.c	1650	1540	1760	55	6	Pyr.c<->Lac.c	2110	1920	2300	95
5	16.9929	16.2248	16.3393	15.9208													Pyr.m->CO2+AcCoA.m	124.04	59.25	183.61	31.09	10	Pyr.m->CO2+AcCoA.m	132.1	94.74	192.54	24.45	10	Pyr.m->CO2+AcCoA.m	172.07	115.11	250.93	33.955	10	Pyr.m->CO2+AcCoA.m	115.07	71.59	171.81	25.055
6	1.62938	1.54106	1.5028	1.6044													AcCoA.m+OAA.m->Cit.m	124.04	59.25	183.61	31.09	11	AcCoA.m+OAA.m->Cit.m	132.1	94.74	192.54	24.45	11	AcCoA.m+OAA.m->Cit.m	172.07	115.11	250.93	33.955	11	AcCoA.m+OAA.m->Cit.m	115.07	71.59	171.81	25.055
7	0.0788	0.0788	0.0788	0.0788													Cit.m<->AKG.m+CO2	24.47	-2.81	69.3	18.0275	12	Cit.m<->AKG.m+CO2	25.52	16.43	36.9	5.1175	12	Cit.m<->AKG.m+CO2	42.64	30.78	63.71	8.2325	12	Cit.m<->AKG.m+CO2	23.96	12.67	57.41	11.185
8	0.0788	0.0788	0.0788	0.0788													AKG.m->CO2+Suc.m	130.38	107.19	180.33	18.285	13	AKG.m->CO2+Suc.m	96.27	72.98	121.27	12.0725	13	AKG.m->CO2+Suc.m	124.63	98.64	156.35	14.4275	13	AKG.m->CO2+Suc.m	111.73	76.25	158.98	20.6825
9	0.0788	0.0788	0.0788	0.0788													Suc.m<->Fum.m	130.38	107.19	180.33	18.285	14	Suc.m<->Fum.m	96.27	72.98	121.27	12.0725	14	Suc.m<->Fum.m	124.63	98.64	156.35	14.4275	14	Suc.m<->Fum.m	111.73	76.25	158.98	20.6825
10	0.131708	0.130236	0.125069	0.120597													Mal.m<->OAA.m	76.75	31.78	134.49	25.6775	15	Mal.m<->OAA.m	117.7	80.9	174.7	23.45	15	Mal.m<->OAA.m	149.84	106.5	225.93	29.8575	15	Mal.m<->OAA.m	78.68	45.13	127.83	20.675
11	0.142067	0.129471	0.13021	0.130096													Mal.m->Pyr.m+CO2	149.28	115.05	175.57	15.13	16	Mal.m->Pyr.m+CO2	84.39	61.05	108.11	11.765	16	Mal.m->Pyr.m+CO2	101.23	77.82	125.3	11.87	16	Mal.m->Pyr.m+CO2	120.44	79.02	163.43	21.1025
12	0.0300652	0.0298103	0.0204536	0.0297464													Pyr.m+CO2->OAA.m	47.29	24.81	58.9	8.5225	17	Pyr.m+CO2->OAA.m	14.4	3.9	22.87	4.7425	17	Pyr.m+CO2->OAA.m	22.23	12.79	28.77	3.995	17	Pyr.m+CO2->OAA.m	36.39	24.62	50.4	6.445
13	0.135831	0.130642	0.118023	0.130662													Gln<->Glu	143.09	126.08	160.18	8.525	18	Gln<->Glu	103.35	84.51	122.19	9.42	18	Gln<->Glu	115.88	97.58	134.59	9.2525	18	Gln<->Glu	128.45	98.09	158.74	15.1625
14	0.119078	0.111574	0.108335	0.108563													Glu<->AKG.m	105.91	88.51	123.37	8.715	19	Glu<->AKG.m	70.75	51.47	90.03	9.64	19	Glu<->AKG.m	81.98	63.18	101.2	9.505	19	Glu<->AKG.m	87.78	57.18	118.3	15.28
15	0.0965995	0.101102	0.100578	0.100556													Pyr.m<->Ala	39.79	35.61	43.96	2.0875	20	Pyr.m<->Ala	35.62	28.15	43.1	3.7375	20	Pyr.m<->Ala	34.98	28.21	41.73	3.38	20	Pyr.m<->Ala	40.44	35.36	45.52	2.54
16	0.121224	0.107333	0.108348	0.109876													Glu->Glu.x	32.43	30.08	34.78	1.175	21	Glu->Glu.x	28.3	25.55	31.04	1.3725	21	Glu->Glu.x	29.42	26.28	32.55	1.5675	21	Glu->Glu.x	36.19	32.86	39.52	1.665
17	0.0267878	0.0270688	0.0268213	0.0268864													Ser->Pyr.c	11.16	2.45	19.87	4.355	29	Ser->Pyr.c	17.31	8.1	26.53	4.6075	29	Ser->Pyr.c	34.59	12.49	56.71	11.055	29	Ser->Pyr.c	21.7	10.43	32.98	5.6375
18	0.121915	0.143348	0.129814	0.111154													OAA.c<->Asp	7.42	0.03	9.22	2.2975	31	OAA.c<->Asp	0.46	-12.35	4.32	4.1675	31	OAA.c<->Asp	4.77	-6.31	6.93	3.31	31	OAA.c<->Asp	4.11	-1.67	5.97	1.91
19	-0.0532021	-0.0576117	-0.0542958	-0.0507662													0.19*Ala+0.11*Asp+0.1*Gln + 0.12*Glu+0.17*Gly+0.14*Ser + 0.16*Glc->Biomass	39.61	23.99	55.22	7.8075	34	0.19*Ala+0.11*Asp+0.1*Gln + 0.12*Glu+0.17*Gly+0.14*Ser + 0.16*Glc->Biomass	35.88	20.21	51.54	7.8325	34	0.19*Ala+0.11*Asp+0.1*Gln + 0.12*Glu+0.17*Gly+0.14*Ser + 0.16*Glc->Biomass	37.31	21.63	52.91	7.82	34	0.19*Ala+0.11*Asp+0.1*Gln + 0.12*Glu+0.17*Gly+0.14*Ser + 0.16*Glc->Biomass	37.4	21.76	53.05	7.8225
20	0.0325921	0.0269459	0.0253838	0.0278515
21	0.0314056	0.0312851	0.0305266	0.0314819
22	7	7	7	7
23	0.87	0.87	0.87	0.87
24	3.6	3.6	3.6	3.6
25	1.4	1.4	1.4	1.4
26	0.700004	0.700004	0.700004	0.700004
27	1.34183e-06	1.65066e-06	1.76871e-06	1.45842e-06
28	40	40	40	40
29	0.00723736	0.00806644	0.00736871	0.00713878
30	1.39315e-05	2.38549e-05	0.00041367	7.16067e-07
31	-0.00394278	-0.00174719	-0.00114759	-0.00135071
32	0.000436349	0.000213582	0.000707149	2.33338e-06
33	0.00159648	0.0023999	0.00254957	0.00196069
34	0.0343642	0.0433362	0.0162007	0.0175255
35	0.0453187	0.0453187	0.0453187	0.0453187

## Sheet: initial
From Prof. Harcum's group
	Low	Glucose				High	Lactate				Low	Glucose	High	Lactate		Control							Our Developed Dynamic Model
	Reaction					Reaction					Reaction					Reaction							Reaction
No.	Glycolysis	nmol/106cells/h	Lower	Bound	No.	Glycolysis	nmol/106cells/h	Lower	Bound	No.	Glycolysis	nmol/106cells/h	Lower	Bound	No.	Glycolysis	nmol/106cells/h	Lower	Bound	mmol/106cells/h		No.	Glycolysis	parameter	initial value from Ghorbaniaghdam2014	initial value
1	Glc->Pyr.c+Pyr.c	987.51	925.16	1050.4	1	Glc->Pyr.c+Pyr.c	867.8	798.41	937.87	1	Glc->Pyr.c+Pyr.c	853.8	795.45	912.14	1	Glc->Pyr.c+Pyr.c	1050	950	1140	0.001575		1	GLC+ATP→G6P+ADP	vmaxHK	0.000187	0.001575	Daniel2021
2					2					2					2							2	G6P→F6P	vmaxPGI	0.000172	0.001575	Ghorbaniaghdam2014
3					3					3					3							3	F6P+ATP→2GAP+ADP	vmaxPFKALD	0.0024	0.001575	Joao2017
4					4					4					4							4	GAP+ADP+NAD++Pi→PEP+ATP+NADH	vmaxPGK	0.0005	0.00315	Based on Glycolysis Ratio
5					5					5					5							5	PEP+ADP→PYR+ATP	vmaxPK	0.000578	0.00315
6	Pyr.c<->Lac.c	2000	1880	2120	6	Pyr.c<->Lac.c	1690	1560	1830	6	Pyr.c<->Lac.c	1650	1540	1760	6	Pyr.c<->Lac.c	2110	1920	2300	0.003165		6	PYR+NADH↔LAC+NAD+	vmaxfLDH	0.000352	0.003165
	Pyr.c<->Lac.c	10000000	3350	Inf		Pyr.c<->Lac.c	14500	7780	69700		Pyr.c<->Lac.c	53200	18700	Inf		Pyr.c<->Lac.c	10000000	8111.5	Inf	15				vmaxrLDH	2.95e-05	0.000265249
	PPP					PPP					PPP					PPP							PPP
7					7					7					7							7	G6P+2NADP+→R5P+2NADPH+CO2	vmaxG6PDHPGLcDH	0.0001	7.875e-05
8					8					8					8							8	R5P→X5P	vmaxEP	9.5e-06	7.875e-05
9					9					9					9							9	R5P+2X5P→2F6P+GAP	vmaxTKTA	2e-05	7.875e-05
	TCA					TCA					TCA					TCA							TCA
10	Pyr.m->CO2+AcCoA.m	124.04	59.25	183.61	10	Pyr.m->CO2+AcCoA.m	132.1	94.74	192.54	10	Pyr.m->CO2+AcCoA.m	172.07	115.11	250.93	10	Pyr.m->CO2+AcCoA.m	115.07	71.59	171.81	0.000172605		10	PYR+CoA+NAD+→AcCoA+NADH+CO2	vmaxPDH	0.000126	0.000172605
11	AcCoA.m+OAA.m->Cit.m	124.04	59.25	183.61	11	AcCoA.m+OAA.m->Cit.m	132.1	94.74	192.54	11	AcCoA.m+OAA.m->Cit.m	172.07	115.11	250.93	11	AcCoA.m+OAA.m->Cit.m	115.07	71.59	171.81	0.000172605		11	AcCoA+OXA↔CIT+CoA	vmaxfCS	6.3e-05	0.000172605
																								vmaxrCS		0.000138084
12	Cit.m<->AKG.m+CO2	24.47	-2.81	69.3	12	Cit.m<->AKG.m+CO2	25.52	16.43	36.9	12	Cit.m<->AKG.m+CO2	42.64	30.78	63.71	12	Cit.m<->AKG.m+CO2	23.96	12.67	57.41	3.594e-05		12	CIT+NAD+↔AKG+NADH+CO2	vmaxfCITSISOD	0.00015	3.594e-05
	Cit.m<->AKG.m+CO2	128.93	60.22	282.62		Cit.m<->AKG.m+CO2	52.81	37.8	71.92		Cit.m<->AKG.m+CO2	68.43	47.41	94		Cit.m<->AKG.m+CO2	88.34	53.92	149	0.00013251				vmaxrCITSISOD	3e-05	7.188e-06
13	AKG.m->CO2+Suc.m	130.38	107.19	180.33	13	AKG.m->CO2+Suc.m	96.27	72.98	121.27	13	AKG.m->CO2+Suc.m	124.63	98.64	156.35	13	AKG.m->CO2+Suc.m	111.73	76.25	158.98	0.000167595		13	AKG+CoA+NAD++ADP+Pi →SUC+NADH+CO2+CoA+ATP	vmaxAKGDH	0.00015	0.000167595
14	Suc.m<->Fum.m	130.38	107.19	180.33	14	Suc.m<->Fum.m	96.27	72.98	121.27	14	Suc.m<->Fum.m	124.63	98.64	156.35	14	Suc.m<->Fum.m	111.73	76.25	158.98	0.000167595		14	SUC+2/3NAD+↔MAL+2/3NADH+CO2	vmaxfSDHFUM	0.000195	0.000167595
	Suc.m<->Fum.m	26.63	0	25800		Suc.m<->Fum.m	14.67	0	72.77		Suc.m<->Fum.m	218.94	0	Inf		Suc.m<->Fum.m	8.55	0	Inf	1.2825e-05				vmaxrSDHFUM	3.9e-05	3.3519e-05
	Fum.m<->Mal.m	130.38	107.19	180.33		Fum.m<->Mal.m	96.27	72.98	121.27		Fum.m<->Mal.m	124.63	98.64	156.35		Fum.m<->Mal.m	111.73	76.25	158.98	0.000167595
	Fum.m<->Mal.m	1050	0	Inf		Fum.m<->Mal.m	539.46	0	Inf		Fum.m<->Mal.m	26.69	0	260.04		Fum.m<->Mal.m	1970000	0	1970000	2.955
15	Mal.m<->OAA.m	76.75	31.78	134.49	15	Mal.m<->OAA.m	117.7	80.9	174.7	15	Mal.m<->OAA.m	149.84	106.5	225.93	15	Mal.m<->OAA.m	78.68	45.13	127.83	0.00011802		15	MAL+NAD+↔OAA+NADH	vmaxfMDH	6.01e-05	0.00011802
	Mal.m<->OAA.m	0	0	25.41		Mal.m<->OAA.m	0	0	336.82		Mal.m<->OAA.m	0	0	149.33		Mal.m<->OAA.m	0	0	21.39	0				vmaxrMDH	1.21e-05	2.3604e-05
	Anaplerosis and Amino Acid					Anaplerosis and Amino Acid					Anaplerosis and Amino Acid					Anaplerosis and Amino Acid							Anaplerosis and Amino Acid
16	Mal.m->Pyr.m+CO2	149.28	115.05	175.57	16	Mal.m->Pyr.m+CO2	84.39	61.05	108.11	16	Mal.m->Pyr.m+CO2	101.23	77.82	125.3	16	Mal.m->Pyr.m+CO2	120.44	79.02	163.43	0.00018066		16	MAL+NADP →PYR+NADPH+CO2	vmaxME	6.14e-05	0.00018066
17	Pyr.m+CO2->OAA.m	47.29	24.81	58.9	17	Pyr.m+CO2->OAA.m	14.4	3.9	22.87	17	Pyr.m+CO2->OAA.m	22.23	12.79	28.77	17	Pyr.m+CO2->OAA.m	36.39	24.62	50.4	5.4585e-05		17	PYR →OAA+CO2	vmaxPC	8.93e-05	5.4585e-05
18	Gln<->Glu	143.09	126.08	160.18	18	Gln<->Glu	103.35	84.51	122.19	18	Gln<->Glu	115.88	97.58	134.59	18	Gln<->Glu	128.45	98.09	158.74	0.000192675		18	GLN+ATP↔GLU+ADP+NH4	vmaxfGLNS	6.45e-05	0.000192675
	Gln<->Glu	1280000	0	Inf		Gln<->Glu	5380000	0	Inf		Gln<->Glu	226000	0	Inf		Gln<->Glu	0	0	Inf	0				vmaxrGLNS	3.25e-06	3.8535e-05
19	Glu<->AKG.m	105.91	88.51	123.37	19	Glu<->AKG.m	70.75	51.47	90.03	19	Glu<->AKG.m	81.98	63.18	101.2	19	Glu<->AKG.m	87.78	57.18	118.3	0.00013167		19	GLU+NAD+↔AKG+NADH+NH4	vmaxfGLDH	1.06e-05	0.00013167
	Glu<->AKG.m	2760000	0	Inf		Glu<->AKG.m	10000000	0	Inf		Glu<->AKG.m	2910000	1080	Inf		Glu<->AKG.m	804.02	273.35	Inf	0.00120603				vmaxrGLDH	2.37e-05	2.6334e-05
20	Pyr.m<->Ala	39.79	35.61	43.96	20	Pyr.m<->Ala	35.62	28.15	43.1	20	Pyr.m<->Ala	34.98	28.21	41.73	20	Pyr.m<->Ala	40.44	35.36	45.52	6.066e-05		20	GLU+PYR↔AKG+ALA	vmaxfAlaTA	6e-05	6.066e-05
	Pyr.m<->Ala	0.06	0	Inf		Pyr.m<->Ala	0.01	0	Inf		Pyr.m<->Ala	0.32	0	Inf		Pyr.m<->Ala	1090	0	1930000	0.001635				vmaxrAlaTA	1.07e-06	1.2132e-05	4.8528e-05
21	Glu->Glu.x	32.43	30.08	34.78	21	Glu->Glu.x	28.3	25.55	31.04	21	Glu->Glu.x	29.42	26.28	32.55	21	Glu->Glu.x	36.19	32.86	39.52	5.4285e-05		21	GLU+ADP+Pi→EGLU+ATP	vmaxGluT	1.28e-06	5.4285e-05
22					22					22					22							22	O2+(P/O ratio = 3, 2.5)*2ADP+2NADH+(P/O ratio)*2Pi→(P/O ratio)*2ATP+NAD++2H2O	vmaxresp	0.0007	0.007
23					23					23					23							23	O2+2NADH→2NAD++2H2O	vmaxleak	8.7e-05	0.00087
24					24					24					24							24	ATP→ADP+Pi	vmaxATPase	0.0036	0.036
25					25					25					25							25	ATP+AMP↔2ADP	vmaxfAK	0.00023	0.0023
																								vmaxrAK	9e-05	0.0009
26					26					26					26							26	Pcr+ADP↔Cr+ATP	vmaxfCK	0.0001	0.001
																								vmaxrCK	3e-05	0.0003
27					27					27					27							27	2GLN+0.6R5P+2ASP+GLY+2ATP→2GLU+2MAL+AMP+2ADP	vmaxPPRibP	6e-10	6e-09
28					28					28					28							28	NADPH→NADP+	vmaxNADPHox	0.004	0.04
29	Ser->Pyr.c	11.16	2.45	19.87	29	Ser->Pyr.c	17.31	8.1	26.53	29	Ser->Pyr.c	34.59	12.49	56.71	29	Ser->Pyr.c	21.7	10.43	32.98	3.255e-05		29	SER→PYR+ NH4	vmaxSAL	6.65e-06	3.255e-05
30					30					30					30							30	ASX→ASP+ NH4	vmaxASX	8.05e-06	8.05e-06
31	OAA.c<->Asp	7.42	0.03	9.22	31	OAA.c<->Asp	0.46	-12.35	4.32	31	OAA.c<->Asp	4.77	-6.31	6.93	31	OAA.c<->Asp	4.11	-1.67	5.97	6.165e-06		31	ASP+AKG↔GLU+OAA+NH4	vmaxfASTA	5.41e-06	6.165e-06
	OAA.c<->Asp	0	0	Inf		OAA.c<->Asp	13.58	0	212.4		OAA.c<->Asp	0	0	68.82		OAA.c<->Asp	0	0	108.98	0				vmaxrASTA	3.25e-06	1.233e-06
32					32					32					32							32	HIS+ARG+AKG→GLU+NH4+CO2	vmaxAA1	1.5e-05	1.5e-05
33					33					33					33							33	LYS+ILE+LEU+HIS+VAL+TYR+7AKG+ATP+9NAD+2NADP→4GLU+3SUC+MAL+8ACCOA+ADP+9NADH+2NADPH+4CO2	vmaxAA2	2.61e-05	2.61e-05
	Biomass					Biomass					Biomass					Biomass							Biomass
34	0.19*Ala+0.11*Asp+0.1*Gln + 0.12*Glu+0.17*Gly+0.14*Ser + 0.16*Glc->Biomass	39.61	23.99	55.22	34	0.19*Ala+0.11*Asp+0.1*Gln + 0.12*Glu+0.17*Gly+0.14*Ser + 0.16*Glc->Biomass	35.88	20.21	51.54	34	0.19*Ala+0.11*Asp+0.1*Gln + 0.12*Glu+0.17*Gly+0.14*Ser + 0.16*Glc->Biomass	37.31	21.63	52.91	34	0.19*Ala+0.11*Asp+0.1*Gln + 0.12*Glu+0.17*Gly+0.14*Ser + 0.16*Glc->Biomass	37.4	21.76	53.05	0.0374		34	0.1552ASP + 0.127GLU + 0.1451SER + 0.047HIS + 0.2165GLY + 0.124ARG + 0.1974ALA + 0.0599TYR + 0.1369VAL + 0.1066ILE + 0.1856LEU + 0.1875LYS + 0.1059GLN + 0.0766CO2 + 0.8143AcCoA + 0.0766R5P + 0.0949G6P + 6ATP-> X	vmaxgrowth	0.48	0.48
																							Q: the growth rate: 0.044 v.s.
	Unused					Unused					Unused					Unused							estimated: 37.31, Low: 21.63, Upper: 52.91
	Ser->Gly+MEETHF	6.73	4.08	9.39		Ser->Gly+MEETHF	6.1	3.44	8.76		Ser->Gly+MEETHF	6.34	3.68	8.99		Ser->Gly+MEETHF	6.36	3.7	9.02				263 pg/cell
	Gln.x->Gln	147.05	130.08	164.1		Gln.x->Gln	106.94	88.16	125.71		Gln.x->Gln	119.61	101.37	138.25		Gln.x->Gln	132.2	101.84	162.48
	Ser.x->Ser	23.44	16.19	30.69		Ser.x->Ser	28.43	20.6	36.27		Ser.x->Ser	46.15	24.54	67.76		Ser.x->Ser	33.3	23.13	43.49				249 g/mol
	Ala->Ala.x	32.26	29.32	35.2		Ala->Ala.x	28.81	21.95	35.66		Ala->Ala.x	27.89	21.81	33.96		Ala->Ala.x	33.33	29.22	37.45				1.05622
	Pyr.x->Pyr.c	75.19	71.28	79.11		Pyr.x->Pyr.c	38.95	31.9	46		Pyr.x->Pyr.c	36.49	31.4	41.59		Pyr.x->Pyr.c	67.55	62.45	72.65				~1000 mM
	Lac.c->Lac.x	2000	1880	2120		Lac.c->Lac.x	1690	1560	1830		Lac.c->Lac.x	1650	1540	1760		Lac.c->Lac.x	2110	1920	2300
	Asp.x->Asp	0.44	0	7.71		Asp.x->Asp	3.19	0.63	15.85		Asp.x->Asp	1.12	0.59	12		Asp.x->Asp	0.4	0.07	6
	Pyr.c<->Pyr.m	61.84	-2.39	117.55		Pyr.c<->Pyr.m	97.74	62.57	153.99		Pyr.c<->Pyr.m	128.05	75.86	200.26		Pyr.c<->Pyr.m	71.45	31.61	115.05
	Pyr.c<->Pyr.m	10000000	7460	Inf		Pyr.c<->Pyr.m	3430	1120	Inf		Pyr.c<->Pyr.m	3630000	2890	Inf		Pyr.c<->Pyr.m	10000000	2700	Inf
	Cit.m->Cit.c	99.57	21.18	162.92		Cit.m->Cit.c	106.58	68.16	168.47		Cit.m->Cit.c	129.43	61.48	208.48		Cit.m->Cit.c	91.11	24.92	147.86
	Cit.c->OAA.c+AcCoA.c	99.57	21.18	162.92		Cit.c->OAA.c+AcCoA.c	106.58	68.16	168.47		Cit.c->OAA.c+AcCoA.c	129.43	61.48	208.48		Cit.c->OAA.c+AcCoA.c	91.11	24.92	147.86
	AcCoA.c->Lipids	27	15.24	38.76		AcCoA.c->Lipids	27	15.24	38.76		AcCoA.c->Lipids	27	15.24	38.76		AcCoA.c->Lipids	27	15.24	38.76
	OAA.c<->Mal.c	92.15	14.49	155.47		OAA.c<->Mal.c	106.12	53.78	167.14		OAA.c<->Mal.c	124.66	56.64	203.77		OAA.c<->Mal.c	87	20.76	143.8
	OAA.c<->Mal.c	892.75	0	Inf		OAA.c<->Mal.c	2440	0	Inf		OAA.c<->Mal.c	1270000	0	Inf		OAA.c<->Mal.c	5370	0	Inf
	Mal.c<->Mal.m	95.65	62.54	158.97		Mal.c<->Mal.m	105.82	65.46	166.84		Mal.c<->Mal.m	126.45	58.41	205.55		Mal.c<->Mal.m	87.4	21.16	144.18
	Mal.c<->Mal.m	849000	26.41	Inf		Mal.c<->Mal.m	10000000	76.76	Inf		Mal.c<->Mal.m	688000	102.01	Inf		Mal.c<->Mal.m	2460	34.55	Inf
	Mal.c<->Fum.c	-3.5	-3.89	-3.11		Mal.c<->Fum.c	0.3	-0.48	1.08		Mal.c<->Fum.c	-1.78	-3.74	0.16		Mal.c<->Fum.c	-0.39	-1.37	0.58
	Mal.c<->Fum.c	10200	0	Inf		Mal.c<->Fum.c	10000000	0	Inf		Mal.c<->Fum.c	6420	0	Inf		Mal.c<->Fum.c	34.95	0	Inf
	Asp<->Fum.c	3.5	3.11	3.89		Asp<->Fum.c	-0.3	-1.08	0.48		Asp<->Fum.c	1.78	-0.16	3.74		Asp<->Fum.c	0.39	-0.58	1.37
	Asp<->Fum.c	0	0	Inf		Asp<->Fum.c	6.67	0	164.82		Asp<->Fum.c	0	0	Inf		Asp<->Fum.c	0	0	Inf
	Lac.c<->Lac.t+dummyL	0	0	0		Lac.c<->Lac.t+dummyL	0	0	0		Lac.c<->Lac.t+dummyL	0	0	0		Lac.c<->Lac.t+dummyL	0	0	0
	Lac.c<->Lac.t+dummyL	303.56	180.29	444.07		Lac.c<->Lac.t+dummyL	4200	3260	5630		Lac.c<->Lac.t+dummyL	3150	2790	3570		Lac.c<->Lac.t+dummyL	386.56	252.94	540.9
	AcCoA.c->sink	72.57	0	136.62		AcCoA.c->sink	79.58	39.04	142.31		AcCoA.c->sink	102.43	33.42	182.09		AcCoA.c->sink	64.11	0	121.82
	0*Cit.c->Cit.p	49.04	0	100		0*Cit.c->Cit.p	7.58	0	100		0*Cit.c->Cit.p	10.19	0	100		0*Cit.c->Cit.p	31.14	0	100
	0*Cit.m->Cit.p	50.96	0	100		0*Cit.m->Cit.p	92.42	0	100		0*Cit.m->Cit.p	89.81	0	100		0*Cit.m->Cit.p	68.86	0	100
	Cit.p->sink	100	100	100		Cit.p->sink	100	100	100		Cit.p->sink	100	100	100		Cit.p->sink	100	100	100
	0*Mal.c->Mal.p	0	0	100		0*Mal.c->Mal.p	0	0	100		0*Mal.c->Mal.p	100	0	100		0*Mal.c->Mal.p	0	0	100
	0*Mal.m->Mal.p	100	0	100		0*Mal.m->Mal.p	100	0	100		0*Mal.m->Mal.p	0	0	100		0*Mal.m->Mal.p	100	0	100
	Mal.p->sink	100	100	100		Mal.p->sink	100	100	100		Mal.p->sink	100	100	100		Mal.p->sink	100	100	100
	0*Fum.c->Fum.p	46.55	0	100		0*Fum.c->Fum.p	0	0	100		0*Fum.c->Fum.p	78.19	28.41	100		0*Fum.c->Fum.p	99.98	0	100
	0*Fum.m->Fum.p	53.45	0	100		0*Fum.m->Fum.p	100	0	100		0*Fum.m->Fum.p	21.81	0	71.59		0*Fum.m->Fum.p	0.02	0	100
	Fum.p->sink	100	100	100		Fum.p->sink	100	100	100		Fum.p->sink	100	100	100		Fum.p->sink	100	100	100
	0*Suc.m->Suc.d	0.89	0.83	0.95		0*Suc.m->Suc.d	0.9	0.86	0.95		0*Suc.m->Suc.d	0.92	0.87	0.97		0*Suc.m->Suc.d	0.63	0.58	0.68
	0*Suc.u->Suc.d	0.11	0.05	0.17		0*Suc.u->Suc.d	0.1	0.05	0.14		0*Suc.u->Suc.d	0.08	0.03	0.13		0*Suc.u->Suc.d	0.37	0.32	0.42
	Suc.d->sink	1	1	1		Suc.d->sink	1	1	1		Suc.d->sink	1	1	1		Suc.d->sink	1	1	1
	0*Fum.e->Fum.d	0.77	0.7	0.9		0*Fum.e->Fum.d	0.81	0.76	0.88		0*Fum.e->Fum.d	0.75	0.7	1		0*Fum.e->Fum.d	0.87	0.81	1
	0*Fum.u->Fum.d	0.23	0.1	0.3		0*Fum.u->Fum.d	0.19	0.12	0.24		0*Fum.u->Fum.d	0.25	0	0.3		0*Fum.u->Fum.d	0.13	0	0.19
	Fum.d->sink	1	1	1		Fum.d->sink	1	1	1		Fum.d->sink	1	1	1		Fum.d->sink	1	1	1

## Sheet: Fit_Result
With ATP and Redox		With Redox		Without ATP and Redox
[[Fit Statistics]]		[[Fit Statistics]]		[[Fit Statistics]]
# fitting method = leastsq		# fitting method = leastsq		# fitting method = leastsq
# function evals = 149		# function evals = 149		# function evals = 513
# data points = 587		# data points = 587		# data points = 587
# variables = 45		# variables = 45		# variables = 45
chi-square = 385740.781		chi-square = 83720.2237		chi-square = 7600.20086
reduced chi-square = 711.698859		reduced chi-square = 154.465357		reduced chi-square = 14.0225108
Akaike info crit = 3898.39498		Akaike info crit = 3001.64387		Akaike info crit = 1593.25131
Bayesian info crit = 4095.27110		Bayesian info crit = 3198.51999		Bayesian info crit = 1790.12743
[[Variables]]		[[Variables]]		[[Variables]]
vmaxHK: 1.56932496 +/- 6.3441e-04 (0.04%) (init = 1.58)		vmaxHK: 1.58644074 +/- 0.00239456 (0.15%) (init = 1.58)		vmaxHK: 1.25858220 +/- 0.11082697 (8.81%) (init = 1.58)
vmaxPGI: 1.58263819 +/- 0.00183147 (0.12%) (init = 1.58)		vmaxPGI: 1.57497712 +/- 0.00204327 (0.13%) (init = 1.58)		vmaxPGI: 1.27942001 +/- 3702.68660 (289403.52%) (init = 1.58)
vmaxPFKALD: 1.57104665 +/- 0.00294217 (0.19%) (init = 1.58)		vmaxPFKALD: 1.57723713 +/- 0.00345991 (0.22%) (init = 1.58)		vmaxPFKALD: 26.2784226 +/- 812.660088 (3092.50%) (init = 1.58)
vmaxPGK: 3.14987919 +/- 0.00360484 (0.11%) (init = 3.15)		vmaxPGK: 3.14533645 +/- 0.00402243 (0.13%) (init = 3.15)		vmaxPGK: 3.15026197 +/- 0.42748310 (13.57%) (init = 3.15)
vmaxPK: 3.15226212 +/- 0.00216862 (0.07%) (init = 3.15)		vmaxPK: 3.15214292 +/- 0.00282997 (0.09%) (init = 3.15)		vmaxPK: 3.15001175 +/- 0.19628729 (6.23%) (init = 3.15)
vmaxfLDH: 3.16936466 +/- 0.00111945 (0.04%) (init = 3.17)		vmaxfLDH: 3.16818935 +/- 0.00157711 (0.05%) (init = 3.17)		vmaxfLDH: 2.21160367 +/- 0.09486041 (4.29%) (init = 3.17)
vmaxrLDH: 0.26418576 +/- 0.00209207 (0.79%) (init = 0.265)		vmaxrLDH: 0.26532348 +/- 0.00108246 (0.41%) (init = 0.265)		vmaxrLDH: 0.43052171 +/- 515444.721 (119725604.55%) (init = 0.265)
vmaxG6PDHPGLcDH: 0.08144687 +/- 0.00114137 (1.40%) (init = 0.0788)		vmaxG6PDHPGLcDH: 0.07816183 +/- 8.0593e-04 (1.03%) (init = 0.0788)		vmaxG6PDHPGLcDH: 0.18269017 +/- 3621.47041 (1982301.78%) (init = 0.0788)
vmaxEP: 0.07912315 +/- 4.4312e-04 (0.56%) (init = 0.0788)		vmaxEP: 0.07900657 +/- 6.1641e-05 (0.08%) (init = 0.0788)		vmaxEP: 8.61887995 +/- 280493.104 (3254403.19%) (init = 0.0788)
vmaxTKTA: 0.07456055 +/- 2.6548e-06 (0.00%) (init = 0.0788)		vmaxTKTA: 0.07760111 +/- 0.00107502 (1.39%) (init = 0.0788)		vmaxTKTA: 3.01163240 +/- 2.36683361 (78.59%) (init = 0.0788)
vmaxPDH: 0.17581781 +/- 0.00137864 (0.78%) (init = 0.173)		vmaxPDH: 0.16996854 +/- 8.0171e-04 (0.47%) (init = 0.173)		vmaxPDH: 0.98474123 +/- 0.11640334 (11.82%) (init = 0.173)
vmaxfCS: 0.17266807 +/- 6.8407e-04 (0.40%) (init = 0.173)		vmaxfCS: 0.17099261 +/- 5.1420e-04 (0.30%) (init = 0.173)		vmaxfCS: 0.22310808 +/- 303.429467 (136001.11%) (init = 0.173)
vmaxrCS: 0.14191180 +/- 0.00105876 (0.75%) (init = 0.138)		vmaxrCS: 0.13778255 +/- 8.1439e-04 (0.59%) (init = 0.138)		vmaxrCS: 0.05870961 +/- 303.485722 (516926.81%) (init = 0.138)
vmaxfCITSISOD: 0.03808704 +/- 1.2049e-04 (0.32%) (init = 0.0359)		vmaxfCITSISOD: 0.03582475 +/- 3.5708e-04 (1.00%) (init = 0.0359)		vmaxfCITSISOD: 0.00776209 +/- 1.2681e-05 (0.16%) (init = 0.0359)
vmaxrCITSISOD: 0.00724107 +/- 6.3488e-07 (0.01%) (init = 0.00719)		vmaxrCITSISOD: 0.00693038 +/- 4.8647e-04 (7.02%) (init = 0.00719)		vmaxrCITSISOD: 0.03021569 +/- 3.3976e-06 (0.01%) (init = 0.00719)
vmaxAKGDH: 0.16988149 +/- 5.4489e-04 (0.32%) (init = 0.168)		vmaxAKGDH: 0.16765922 +/- 7.6257e-04 (0.45%) (init = 0.168)		vmaxAKGDH: 0.16595006 +/- 1.3289e-05 (0.01%) (init = 0.168)
vmaxfSDHFUM: 0.16920123 +/- 4.5502e-06 (0.00%) (init = 0.168)		vmaxfSDHFUM: 0.16939494 +/- 6.5501e-04 (0.39%) (init = 0.168)		vmaxfSDHFUM: 0.14777303 +/- 642.689573 (434916.70%) (init = 0.168)
vmaxrSDHFUM: 0.03394352 +/- 2.9279e-04 (0.86%) (init = 0.0335)		vmaxrSDHFUM: 0.03456207 +/- 4.2108e-04 (1.22%) (init = 0.0335)		vmaxrSDHFUM: 0.02976993 +/- 642.687326 (2158847.55%) (init = 0.0335)
vmaxfMDH: 0.11459262 +/- 4.3135e-06 (0.00%) (init = 0.118)		vmaxfMDH: 0.11832669 +/- 6.1970e-04 (0.52%) (init = 0.118)		vmaxfMDH: 0.07557532 +/- 635.175686 (840453.84%) (init = 0.118)
vmaxrMDH: 0.02382769 +/- 5.7324e-04 (2.41%) (init = 0.0236)		vmaxrMDH: 0.02388341 +/- 3.4990e-05 (0.15%) (init = 0.0236)		vmaxrMDH: 0.00281765 +/- 635.195486 (22543439.73%) (init = 0.0236)
vmaxME: 0.18281164 +/- 0.00175281 (0.96%) (init = 0.181)		vmaxME: 0.18190590 +/- 7.9500e-04 (0.44%) (init = 0.181)		vmaxME: 0.12810095 +/- 0.05665487 (44.23%) (init = 0.181)
vmaxPC: 0.05462198 +/- 7.3379e-04 (1.34%) (init = 0.0546)		vmaxPC: 0.05429311 +/- 5.3253e-04 (0.98%) (init = 0.0546)		vmaxPC: 0.09202723 +/- 0.03170233 (34.45%) (init = 0.0546)
vmaxfGLNS: 0.19272846 +/- 1.5533e-04 (0.08%) (init = 0.193)		vmaxfGLNS: 0.19151755 +/- 0.00154439 (0.81%) (init = 0.193)		vmaxfGLNS: 0.19269839 +/- 0.05933575 (30.79%) (init = 0.193)
vmaxrGLNS: 0.03861005 +/- 5.6024e-04 (1.45%) (init = 0.0385)		vmaxrGLNS: 0.04122896 +/- 6.2140e-04 (1.51%) (init = 0.0385)		vmaxrGLNS: 0.01402815 +/- 0.08904003 (634.72%) (init = 0.0385)
vmaxfGLDH: 0.13141384 +/- 2.4529e-04 (0.19%) (init = 0.132)		vmaxfGLDH: 0.13352320 +/- 0.00131267 (0.98%) (init = 0.132)		vmaxfGLDH: 0.13223682 +/- 4.6405e-05 (0.04%) (init = 0.132)
vmaxrGLDH: 0.02626985 +/- 5.9080e-04 (2.25%) (init = 0.0263)		vmaxrGLDH: 0.02592937 +/- 6.8471e-04 (2.64%) (init = 0.0263)		vmaxrGLDH: 0.32193322 +/- 0.03454874 (10.73%) (init = 0.0263)
vmaxfAlaTA: 0.06266398 +/- 6.0706e-04 (0.97%) (init = 0.0607)		vmaxfAlaTA: 0.06291269 +/- 6.7798e-04 (1.08%) (init = 0.0607)		vmaxfAlaTA: 0.06315587 +/- 6.8428e-05 (0.11%) (init = 0.0607)
vmaxrAlaTA: 0.01191122 +/- 2.6525e-04 (2.23%) (init = 0.0121)		vmaxrAlaTA: 0.01099238 +/- 4.2696e-04 (3.88%) (init = 0.0121)		vmaxrAlaTA: 0.05109368 +/- 0.00360892 (7.06%) (init = 0.0121)
vmaxGluT: 0.05664964 +/- 1.4504e-04 (0.26%) (init = 0.0543)		vmaxGluT: 0.05306603 +/- 0.00124338 (2.34%) (init = 0.0543)		vmaxGluT: 0.03148267 +/- 0.00198002 (6.29%) (init = 0.0543)
vmaxresp: 6.99654841 +/- 0.00186711 (0.03%) (init = 7)		vmaxresp: 6.99727826 +/- 0.00117520 (0.02%) (init = 7)		vmaxresp: 6.92530505 +/- 4444.92916 (64183.88%) (init = 7)
vmaxATPase: 3.59543691 +/- 0.00154749 (0.04%) (init = 3.6)		vmaxATPase: 3.59910357 +/- 0.00353199 (0.10%) (init = 3.6)		vmaxATPase: 4.12539022 +/- 97613.8370 (2366172.21%) (init = 3.6)
vmaxleak: 0.86748137 +/- 0.00152583 (0.18%) (init = 0.87)		vmaxleak: 0.86760357 +/- 0.00258164 (0.30%) (init = 0.87)		vmaxleak: 0.29957475 +/- 5161.43173 (1722919.49%) (init = 0.87)
vmaxfAK: 2.31192127 +/- 0.00133179 (0.06%) (init = 2.3)		vmaxfAK: 2.30176700 +/- 0.00250003 (0.11%) (init = 2.3)		vmaxfAK: 2.86619417 +/- 82826.6284 (2889777.30%) (init = 2.3)
vmaxrAK: 0.89684574 +/- 0.00200125 (0.22%) (init = 0.9)		vmaxrAK: 0.90247577 +/- 0.00130912 (0.15%) (init = 0.9)		vmaxrAK: 0.47809282 +/- 47108.4618 (9853413.27%) (init = 0.9)
vmaxfCK: 0.99583901 +/- 1.6398e-04 (0.02%) (init = 1)		vmaxfCK: 1.00177568 +/- 0.00195783 (0.20%) (init = 1)		vmaxfCK: 0.99894385 +/- 74.7184622 (7479.75%) (init = 1)
vmaxrCK: 0.30556050 +/- 1.4780e-07 (0.00%) (init = 0.3)		vmaxrCK: 0.30045101 +/- 0.00180351 (0.60%) (init = 0.3)		vmaxrCK: 0.30056925 +/- 32.3609659 (10766.56%) (init = 0.3)
vmaxPPRibP: 2.6181e-06 +/- 2.3660e-06 (90.37%) (init = 6e-06)		vmaxPPRibP: 6.5872e-07 +/- 1.7932e-06 (272.22%) (init = 6e-06)		vmaxPPRibP: 2.3030e-04 +/- 0.00394929 (1714.83%) (init = 6e-06)
vmaxNADPHox: 39.9965179 +/- 0.00309345 (0.01%) (init = 40)		vmaxNADPHox: 40.0037630 +/- 0.00656935 (0.02%) (init = 40)		vmaxNADPHox: 39.7923022 +/- 6137.58089 (15424.04%) (init = 40)
vmaxSAL: 0.02931713 +/- 3.4156e-04 (1.17%) (init = 0.0326)		vmaxSAL: 0.03291365 +/- 5.8972e-04 (1.79%) (init = 0.0326)		vmaxSAL: 0.00456071 +/- 0.00159422 (34.96%) (init = 0.0326)
vmaxASX: 0.00818183 +/- 2.5253e-04 (3.09%) (init = 0.00805)		vmaxASX: 0.00807236 +/- 3.7970e-04 (4.70%) (init = 0.00805)		vmaxASX: 0.00347833 +/- 0.00361816 (104.02%) (init = 0.00805)
vmaxfASTA: 0.00570772 +/- 1.4238e-04 (2.49%) (init = 0.00617)		vmaxfASTA: 0.00625517 +/- 2.7079e-04 (4.33%) (init = 0.00617)		vmaxfASTA: 0.00338217 +/- 3.8957e-04 (11.52%) (init = 0.00617)
vmaxrASTA: 0.00151213 +/- 8.0345e-05 (5.31%) (init = 0.00123)		vmaxrASTA: 0.00125843 +/- 7.4905e-05 (5.95%) (init = 0.00123)		vmaxrASTA: 0.01793839 +/- 0.00484951 (27.03%) (init = 0.00123)
vmaxAA1: 0.01491157 +/- 3.2582e-04 (2.18%) (init = 0.015)		vmaxAA1: 0.01510324 +/- 3.9998e-04 (2.65%) (init = 0.015)		vmaxAA1: 4.3604e-04 +/- 0.01427974 (3274.89%) (init = 0.015)
vmaxAA2: 0.02714392 +/- 3.9646e-04 (1.46%) (init = 0.0261)		vmaxAA2: 0.02582155 +/- 4.4805e-04 (1.74%) (init = 0.0261)		vmaxAA2: 0.01625705 +/- 2.5299e-04 (1.56%) (init = 0.0261)
vmaxgrowth: 0.48057513 +/- 0.00178650 (0.37%) (init = 0.48)		vmaxgrowth: 0.48258441 +/- 0.00311826 (0.65%) (init = 0.48)		vmaxgrowth: 18.3729622 +/- 3.63477211 (19.78%) (init = 0.48)
[[Correlations]] (unreported correlations are < 0.100)		[[Correlations]] (unreported correlations are < 0.100)		[[Correlations]] (unreported correlations are < 0.100)
C(vmaxfCITSISOD, vmaxGluT) = -1.000		C(vmaxEP, vmaxrMDH) = -1.000		C(vmaxfSDHFUM, vmaxrSDHFUM) = 1.000
C(vmaxPGI, vmaxrMDH) = -0.922		C(vmaxPFKALD, vmaxASX) = -0.988		C(vmaxfMDH, vmaxrMDH) = 1.000
C(vmaxME, vmaxfAlaTA) = -0.916		C(vmaxrLDH, vmaxrCK) = -0.868		C(vmaxfCS, vmaxrCS) = 1.000
C(vmaxME, vmaxleak) = -0.898		C(vmaxPGK, vmaxrGLNS) = -0.866		C(vmaxfCS, vmaxrMDH) = -0.999
C(vmaxPGK, vmaxPC) = -0.895		C(vmaxASX, vmaxgrowth) = 0.857		C(vmaxfCS, vmaxfMDH) = -0.999
C(vmaxrSDHFUM, vmaxPC) = 0.890		C(vmaxrGLDH, vmaxrAlaTA) = -0.854		C(vmaxrCS, vmaxrMDH) = -0.999
C(vmaxrGLDH, vmaxAA2) = 0.885		C(vmaxrLDH, vmaxleak) = -0.852		C(vmaxrCS, vmaxfMDH) = -0.999
C(vmaxresp, vmaxleak) = 0.885		C(vmaxPFKALD, vmaxgrowth) = -0.847		C(vmaxfSDHFUM, vmaxfMDH) = -0.997
C(vmaxAKGDH, vmaxrAK) = 0.877		C(vmaxPGI, vmaxleak) = -0.821		C(vmaxrSDHFUM, vmaxfMDH) = -0.997
C(vmaxPC, vmaxrGLDH) = -0.856		C(vmaxHK, vmaxfCK) = -0.807		C(vmaxfSDHFUM, vmaxrMDH) = -0.997
C(vmaxPFKALD, vmaxME) = -0.849		C(vmaxTKTA, vmaxfASTA) = -0.786		C(vmaxrSDHFUM, vmaxrMDH) = -0.997
C(vmaxrSDHFUM, vmaxgrowth) = -0.831		C(vmaxPK, vmaxAA1) = -0.784		C(vmaxfCS, vmaxfSDHFUM) = 0.997
C(vmaxrMDH, vmaxASX) = 0.828		C(vmaxAA1, vmaxgrowth) = 0.779		C(vmaxfCS, vmaxrSDHFUM) = 0.997
C(vmaxPK, vmaxrCS) = -0.823		C(vmaxPDH, vmaxfCITSISOD) = -0.769		C(vmaxrCS, vmaxfSDHFUM) = 0.997
C(vmaxrGLNS, vmaxrAlaTA) = 0.818		C(vmaxfAlaTA, vmaxrAlaTA) = -0.766		C(vmaxrCS, vmaxrSDHFUM) = 0.997
C(vmaxPC, vmaxgrowth) = -0.813		C(vmaxleak, vmaxASX) = 0.764		C(vmaxATPase, vmaxfAK) = -0.978
C(vmaxrMDH, vmaxresp) = -0.813		C(vmaxrLDH, vmaxrSDHFUM) = -0.763		C(vmaxfGLNS, vmaxrGLNS) = 0.960
C(vmaxPFKALD, vmaxfAlaTA) = 0.811		C(vmaxrCITSISOD, vmaxgrowth) = -0.759		C(vmaxG6PDHPGLcDH, vmaxTKTA) = -0.947
C(vmaxPFKALD, vmaxrGLDH) = -0.804		C(vmaxHK, vmaxrGLNS) = -0.756		C(vmaxPGI, vmaxPGK) = 0.897
C(vmaxG6PDHPGLcDH, vmaxASX) = -0.794		C(vmaxrGLNS, vmaxAA2) = -0.754		C(vmaxfAlaTA, vmaxfASTA) = 0.897
C(vmaxPGI, vmaxresp) = 0.787		C(vmaxrGLNS, vmaxresp) = 0.754		C(vmaxrCITSISOD, vmaxAKGDH) = 0.894
C(vmaxGluT, vmaxfASTA) = 0.786		C(vmaxrGLNS, vmaxfCK) = 0.750		C(vmaxfCK, vmaxrCK) = 0.874
C(vmaxfCITSISOD, vmaxfASTA) = -0.786		C(vmaxleak, vmaxrCK) = 0.747		C(vmaxPFKALD, vmaxG6PDHPGLcDH) = -0.860
C(vmaxrLDH, vmaxrGLDH) = 0.782		C(vmaxfLDH, vmaxfCK) = 0.740		C(vmaxfGLDH, vmaxfAlaTA) = -0.832
C(vmaxPFKALD, vmaxleak) = 0.781		C(vmaxPGI, vmaxrCK) = -0.727		C(vmaxPFKALD, vmaxTKTA) = 0.821
C(vmaxPGI, vmaxfASTA) = 0.779		C(vmaxPDH, vmaxrCK) = 0.725		C(vmaxfGLDH, vmaxAA2) = 0.786
C(vmaxPGK, vmaxAKGDH) = -0.772		C(vmaxTKTA, vmaxPPRibP) = 0.722		C(vmaxresp, vmaxrCK) = -0.774
C(vmaxPGI, vmaxASX) = -0.770		C(vmaxrLDH, vmaxASX) = -0.717		C(vmaxPFKALD, vmaxNADPHox) = 0.772
C(vmaxPGI, vmaxrCK) = -0.769		C(vmaxPFKALD, vmaxleak) = -0.717		C(vmaxfGLDH, vmaxfASTA) = -0.763
C(vmaxME, vmaxrGLDH) = 0.768		C(vmaxHK, vmaxfGLNS) = -0.711		C(vmaxPGI, vmaxATPase) = 0.757
C(vmaxPGK, vmaxleak) = -0.768		C(vmaxfGLNS, vmaxfCK) = 0.709		C(vmaxresp, vmaxfCK) = -0.756
C(vmaxPDH, vmaxrGLNS) = -0.768		C(vmaxAKGDH, vmaxrSDHFUM) = -0.706		C(vmaxPGI, vmaxfAK) = -0.750
C(vmaxG6PDHPGLcDH, vmaxrMDH) = -0.763		C(vmaxHK, vmaxPGK) = 0.702		C(vmaxG6PDHPGLcDH, vmaxresp) = 0.748
C(vmaxPDH, vmaxfCITSISOD) = 0.756		C(vmaxfCK, vmaxAA2) = -0.700		C(vmaxPGI, vmaxrLDH) = 0.748
C(vmaxPDH, vmaxGluT) = -0.754		C(vmaxfCITSISOD, vmaxPC) = -0.699		C(vmaxEP, vmaxfAK) = -0.743
C(vmaxrAlaTA, vmaxSAL) = 0.753		C(vmaxPK, vmaxgrowth) = -0.698		C(vmaxAKGDH, vmaxAA2) = 0.739
C(vmaxPGK, vmaxresp) = -0.752		C(vmaxrCK, vmaxPPRibP) = -0.697		C(vmaxPFKALD, vmaxleak) = 0.737
C(vmaxPGK, vmaxrGLDH) = 0.750		C(vmaxPGK, vmaxAA1) = 0.693		C(vmaxPPRibP, vmaxrASTA) = 0.725
C(vmaxAKGDH, vmaxrGLDH) = -0.744		C(vmaxrSDHFUM, vmaxfGLNS) = -0.690		C(vmaxTKTA, vmaxresp) = -0.717
C(vmaxrLDH, vmaxPC) = -0.742		C(vmaxleak, vmaxgrowth) = 0.690		C(vmaxfCITSISOD, vmaxfAlaTA) = -0.712
C(vmaxfAlaTA, vmaxleak) = 0.742		C(vmaxfLDH, vmaxATPase) = 0.690		C(vmaxEP, vmaxrCK) = 0.692
C(vmaxPGK, vmaxrGLNS) = -0.739		C(vmaxHK, vmaxfLDH) = -0.688		C(vmaxPGK, vmaxrLDH) = 0.690
C(vmaxAKGDH, vmaxPC) = 0.732		C(vmaxPGK, vmaxfCK) = -0.687		C(vmaxAKGDH, vmaxfGLDH) = 0.678
C(vmaxrCS, vmaxfCK) = -0.732		C(vmaxPGK, vmaxresp) = -0.683		C(vmaxPGK, vmaxTKTA) = 0.655
C(vmaxPGK, vmaxrAK) = -0.730		C(vmaxPFKALD, vmaxrLDH) = 0.676		C(vmaxEP, vmaxfCK) = 0.654
C(vmaxfCS, vmaxAA1) = -0.730		C(vmaxrLDH, vmaxAKGDH) = 0.676		C(vmaxPGI, vmaxTKTA) = 0.647
C(vmaxG6PDHPGLcDH, vmaxleak) = 0.728		C(vmaxrCK, vmaxASX) = 0.673		C(vmaxleak, vmaxrAK) = 0.632
C(vmaxPC, vmaxAA2) = -0.727		C(vmaxrCS, vmaxME) = -0.668		C(vmaxEP, vmaxATPase) = 0.623
C(vmaxrGLDH, vmaxleak) = -0.725		C(vmaxPGK, vmaxrAlaTA) = 0.665		C(vmaxTKTA, vmaxfAK) = -0.614
C(vmaxG6PDHPGLcDH, vmaxresp) = 0.722		C(vmaxASX, vmaxAA1) = 0.664		C(vmaxfAK, vmaxrCK) = -0.611
C(vmaxrGLDH, vmaxgrowth) = 0.717		C(vmaxfCITSISOD, vmaxrCK) = -0.655		C(vmaxfCITSISOD, vmaxfASTA) = -0.609
C(vmaxrCK, vmaxfASTA) = -0.715		C(vmaxrLDH, vmaxATPase) = 0.655		C(vmaxTKTA, vmaxrCK) = 0.605
C(vmaxPGK, vmaxAA2) = 0.710		C(vmaxPGK, vmaxPK) = -0.654		C(vmaxPGK, vmaxATPase) = 0.597
C(vmaxPFKALD, vmaxPC) = 0.708		C(vmaxrGLDH, vmaxfAlaTA) = 0.652		C(vmaxPK, vmaxPDH) = 0.591
C(vmaxPFKALD, vmaxrLDH) = -0.708		C(vmaxPFKALD, vmaxrCK) = -0.650		C(vmaxPGK, vmaxfAK) = -0.586
C(vmaxAKGDH, vmaxleak) = 0.702		C(vmaxrSDHFUM, vmaxrCK) = 0.650		C(vmaxfASTA, vmaxAA2) = -0.585
C(vmaxfAlaTA, vmaxgrowth) = -0.702		C(vmaxG6PDHPGLcDH, vmaxfGLDH) = -0.648		C(vmaxEP, vmaxNADPHox) = -0.582
C(vmaxPGK, vmaxrAlaTA) = -0.702		C(vmaxPK, vmaxleak) = -0.647		C(vmaxleak, vmaxNADPHox) = 0.581
C(vmaxPDH, vmaxAA1) = -0.700		C(vmaxPGI, vmaxrLDH) = 0.647		C(vmaxPFKALD, vmaxPGK) = 0.575
C(vmaxrLDH, vmaxrSDHFUM) = -0.699		C(vmaxATPase, vmaxgrowth) = -0.645		C(vmaxPGI, vmaxPK) = -0.575
C(vmaxPGK, vmaxrSDHFUM) = -0.697		C(vmaxPK, vmaxASX) = -0.642		C(vmaxrCITSISOD, vmaxfGLDH) = 0.568
C(vmaxrSDHFUM, vmaxrGLDH) = -0.697		C(vmaxfGLNS, vmaxAA2) = -0.642		C(vmaxPFKALD, vmaxresp) = -0.559
C(vmaxPK, vmaxfAK) = -0.692		C(vmaxleak, vmaxAA1) = 0.640		C(vmaxEP, vmaxrAK) = -0.551
C(vmaxrCS, vmaxASX) = 0.691		C(vmaxATPase, vmaxAA1) = -0.635		C(vmaxG6PDHPGLcDH, vmaxrCK) = -0.543
C(vmaxfLDH, vmaxrGLNS) = -0.688		C(vmaxfGLDH, vmaxrASTA) = -0.632		C(vmaxG6PDHPGLcDH, vmaxfCK) = -0.537
C(vmaxPC, vmaxleak) = 0.687		C(vmaxPFKALD, vmaxAA1) = -0.631		C(vmaxG6PDHPGLcDH, vmaxfAK) = 0.532
C(vmaxPC, vmaxrAK) = 0.684		C(vmaxrLDH, vmaxPPRibP) = 0.631		C(vmaxTKTA, vmaxATPase) = 0.513
C(vmaxrGLNS, vmaxSAL) = 0.680		C(vmaxfGLNS, vmaxrGLNS) = 0.627		C(vmaxATPase, vmaxrCK) = 0.512
C(vmaxrMDH, vmaxleak) = -0.680		C(vmaxresp, vmaxAA2) = -0.626		C(vmaxTKTA, vmaxfCK) = 0.504
C(vmaxME, vmaxresp) = -0.680		C(vmaxPFKALD, vmaxPK) = 0.625		C(vmaxfGLNS, vmaxATPase) = 0.502
C(vmaxrCS, vmaxGluT) = -0.674		C(vmaxPC, vmaxrAlaTA) = -0.623		C(vmaxPGK, vmaxfLDH) = 0.498
C(vmaxrAK, vmaxAA2) = -0.673		C(vmaxrLDH, vmaxTKTA) = 0.615		C(vmaxrAlaTA, vmaxATPase) = 0.497
C(vmaxrGLDH, vmaxrAK) = -0.672		C(vmaxTKTA, vmaxrCK) = -0.614		C(vmaxrLDH, vmaxATPase) = 0.495
C(vmaxrCS, vmaxfCITSISOD) = 0.672		C(vmaxrGLNS, vmaxAA1) = -0.608		C(vmaxG6PDHPGLcDH, vmaxNADPHox) = -0.491
C(vmaxPC, vmaxrGLNS) = 0.669		C(vmaxfLDH, vmaxrGLNS) = 0.608		C(vmaxEP, vmaxleak) = -0.486
C(vmaxfCITSISOD, vmaxAA1) = -0.667		C(vmaxPGI, vmaxPC) = -0.602		C(vmaxPGK, vmaxG6PDHPGLcDH) = -0.482
C(vmaxNADPHox, vmaxASX) = 0.666		C(vmaxfGLDH, vmaxresp) = -0.601		C(vmaxPGI, vmaxrAlaTA) = 0.482
C(vmaxPGK, vmaxAA1) = -0.665		C(vmaxATPase, vmaxfCK) = 0.600		C(vmaxrCITSISOD, vmaxAA2) = 0.479
C(vmaxGluT, vmaxAA1) = 0.664		C(vmaxPC, vmaxrGLDH) = 0.599		C(vmaxPGI, vmaxG6PDHPGLcDH) = -0.476
C(vmaxG6PDHPGLcDH, vmaxME) = -0.658		C(vmaxHK, vmaxAA2) = 0.597		C(vmaxrCS, vmaxrCK) = -0.474
C(vmaxrAlaTA, vmaxfAK) = 0.654		C(vmaxfCK, vmaxAA1) = -0.597		C(vmaxfCS, vmaxrCK) = -0.474
C(vmaxPK, vmaxfCK) = 0.653		C(vmaxAKGDH, vmaxfGLNS) = 0.596		C(vmaxrLDH, vmaxfAK) = -0.472
C(vmaxPGI, vmaxrCS) = -0.653		C(vmaxATPase, vmaxleak) = -0.596		C(vmaxrSDHFUM, vmaxrCK) = -0.472
C(vmaxleak, vmaxrAK) = 0.653		C(vmaxG6PDHPGLcDH, vmaxSAL) = 0.595		C(vmaxfSDHFUM, vmaxrCK) = -0.472
C(vmaxfLDH, vmaxGluT) = -0.651		C(vmaxHK, vmaxAKGDH) = -0.592		C(vmaxG6PDHPGLcDH, vmaxleak) = -0.471
C(vmaxrGLDH, vmaxfAlaTA) = -0.649		C(vmaxPK, vmaxfAK) = -0.591		C(vmaxrMDH, vmaxrCK) = 0.471
C(vmaxfLDH, vmaxfCITSISOD) = 0.649		C(vmaxleak, vmaxAA2) = 0.589		C(vmaxfMDH, vmaxrCK) = 0.471
C(vmaxrAlaTA, vmaxPPRibP) = -0.648		C(vmaxPGI, vmaxPDH) = -0.585		C(vmaxPPRibP, vmaxASX) = 0.464
C(vmaxAKGDH, vmaxAA2) = -0.643		C(vmaxPK, vmaxrLDH) = 0.583		C(vmaxfLDH, vmaxrLDH) = 0.462
C(vmaxASX, vmaxfASTA) = -0.641		C(vmaxATPase, vmaxfAK) = -0.583		C(vmaxPK, vmaxrLDH) = -0.460
C(vmaxPDH, vmaxfASTA) = -0.635		C(vmaxfSDHFUM, vmaxrAK) = -0.580		C(vmaxfAlaTA, vmaxAA2) = -0.453
C(vmaxrGLNS, vmaxfAK) = 0.634		C(vmaxfLDH, vmaxAA1) = -0.579		C(vmaxPGI, vmaxPFKALD) = 0.452
C(vmaxfCS, vmaxfCITSISOD) = 0.634		C(vmaxPGI, vmaxASX) = -0.578		C(vmaxresp, vmaxleak) = -0.448
C(vmaxPGI, vmaxG6PDHPGLcDH) = 0.633		C(vmaxHK, vmaxfMDH) = 0.578		C(vmaxfCITSISOD, vmaxNADPHox) = 0.448
C(vmaxATPase, vmaxgrowth) = 0.632		C(vmaxfAK, vmaxAA1) = 0.575		C(vmaxrAlaTA, vmaxfAK) = -0.445
C(vmaxPDH, vmaxfCS) = 0.631		C(vmaxHK, vmaxATPase) = -0.572		C(vmaxrGLNS, vmaxrGLDH) = -0.437
C(vmaxfCS, vmaxfASTA) = -0.630		C(vmaxPGK, vmaxAA2) = 0.570		C(vmaxfAK, vmaxfCK) = -0.433
C(vmaxME, vmaxgrowth) = 0.630		C(vmaxrCITSISOD, vmaxAA1) = -0.566		C(vmaxG6PDHPGLcDH, vmaxATPase) = -0.425
C(vmaxfCS, vmaxGluT) = -0.628		C(vmaxrLDH, vmaxAA1) = -0.566		C(vmaxfGLNS, vmaxfAK) = -0.422
C(vmaxPFKALD, vmaxrSDHFUM) = 0.625		C(vmaxrCITSISOD, vmaxfAK) = -0.565		C(vmaxTKTA, vmaxleak) = 0.421
C(vmaxfLDH, vmaxPDH) = 0.624		C(vmaxGluT, vmaxASX) = 0.565		C(vmaxrGLNS, vmaxATPase) = 0.409
C(vmaxEP, vmaxresp) = -0.624		C(vmaxPDH, vmaxPPRibP) = -0.565		C(vmaxrLDH, vmaxTKTA) = 0.408
C(vmaxfCS, vmaxfCK) = -0.621		C(vmaxAKGDH, vmaxleak) = -0.563		C(vmaxfGLDH, vmaxrAlaTA) = 0.403
C(vmaxPK, vmaxPPRibP) = 0.619		C(vmaxfAK, vmaxgrowth) = 0.561		C(vmaxTKTA, vmaxNADPHox) = 0.391
C(vmaxrLDH, vmaxfASTA) = 0.617		C(vmaxPGI, vmaxgrowth) = -0.560		C(vmaxATPase, vmaxNADPHox) = -0.388
C(vmaxresp, vmaxASX) = -0.616		C(vmaxPGK, vmaxrCITSISOD) = -0.558		C(vmaxPFKALD, vmaxrAK) = 0.386
C(vmaxrCS, vmaxrCK) = 0.616		C(vmaxPGI, vmaxPFKALD) = 0.556		C(vmaxPK, vmaxATPase) = -0.385
C(vmaxPFKALD, vmaxresp) = 0.614		C(vmaxrCS, vmaxPC) = -0.555		C(vmaxrLDH, vmaxrAlaTA) = 0.381
C(vmaxAA2, vmaxgrowth) = 0.608		C(vmaxPGK, vmaxfAlaTA) = -0.552		C(vmaxPGK, vmaxrAlaTA) = 0.377
C(vmaxrMDH, vmaxfASTA) = -0.607		C(vmaxresp, vmaxfCK) = 0.551		C(vmaxPK, vmaxfAK) = 0.375
C(vmaxPFKALD, vmaxPGK) = -0.606		C(vmaxGluT, vmaxNADPHox) = -0.550		C(vmaxfAlaTA, vmaxNADPHox) = -0.374
C(vmaxfASTA, vmaxAA1) = 0.606		C(vmaxPK, vmaxrCK) = -0.549		C(vmaxPFKALD, vmaxPK) = -0.369
C(vmaxrSDHFUM, vmaxrGLNS) = 0.603		C(vmaxrLDH, vmaxfGLNS) = 0.543		C(vmaxrCITSISOD, vmaxfAlaTA) = -0.367
C(vmaxrLDH, vmaxAA2) = 0.600		C(vmaxAA1, vmaxAA2) = 0.542		C(vmaxGluT, vmaxresp) = 0.363
C(vmaxrCS, vmaxfAK) = 0.598		C(vmaxATPase, vmaxASX) = -0.540		C(vmaxfCITSISOD, vmaxATPase) = -0.362
C(vmaxrCK, vmaxAA1) = -0.598		C(vmaxPK, vmaxrGLNS) = 0.534		C(vmaxPFKALD, vmaxrLDH) = 0.357
C(vmaxME, vmaxPC) = -0.596		C(vmaxATPase, vmaxrASTA) = -0.534		C(vmaxPGI, vmaxfLDH) = 0.353
C(vmaxG6PDHPGLcDH, vmaxNADPHox) = -0.593		C(vmaxrSDHFUM, vmaxPPRibP) = -0.534		C(vmaxPK, vmaxTKTA) = -0.352
C(vmaxG6PDHPGLcDH, vmaxrCS) = -0.593		C(vmaxfAK, vmaxfASTA) = 0.531		C(vmaxPGI, vmaxrCK) = 0.352
C(vmaxPGK, vmaxgrowth) = 0.591		C(vmaxME, vmaxfCK) = 0.528		C(vmaxrSDHFUM, vmaxfCK) = -0.351
C(vmaxrLDH, vmaxGluT) = 0.590		C(vmaxfLDH, vmaxAA2) = -0.526		C(vmaxfSDHFUM, vmaxfCK) = -0.351
C(vmaxrLDH, vmaxfCITSISOD) = -0.588		C(vmaxPGI, vmaxfCITSISOD) = 0.526		C(vmaxrGLNS, vmaxfAK) = -0.346
C(vmaxAKGDH, vmaxgrowth) = -0.585		C(vmaxfGLNS, vmaxresp) = 0.524		C(vmaxfCITSISOD, vmaxAKGDH) = -0.343
C(vmaxrGLNS, vmaxAA1) = 0.585		C(vmaxresp, vmaxAA1) = -0.524		C(vmaxSAL, vmaxgrowth) = -0.342
C(vmaxrMDH, vmaxfGLDH) = 0.585		C(vmaxleak, vmaxfCK) = -0.524		C(vmaxrCS, vmaxfCK) = -0.341
C(vmaxrCS, vmaxrMDH) = 0.584		C(vmaxrCS, vmaxrAlaTA) = 0.521		C(vmaxfCS, vmaxfCK) = -0.341
C(vmaxrMDH, vmaxrCK) = 0.584		C(vmaxrCITSISOD, vmaxASX) = -0.521		C(vmaxNADPHox, vmaxfASTA) = -0.339
C(vmaxEP, vmaxfCK) = 0.583		C(vmaxAKGDH, vmaxrCK) = -0.520		C(vmaxrMDH, vmaxfCK) = 0.338
C(vmaxfAK, vmaxAA2) = -0.583		C(vmaxrLDH, vmaxNADPHox) = 0.519		C(vmaxfMDH, vmaxfCK) = 0.338
C(vmaxPFKALD, vmaxAA2) = -0.582		C(vmaxresp, vmaxrASTA) = 0.517		C(vmaxrAlaTA, vmaxNADPHox) = -0.333
C(vmaxEP, vmaxAA2) = 0.580		C(vmaxG6PDHPGLcDH, vmaxfASTA) = -0.516		C(vmaxfGLNS, vmaxNADPHox) = -0.331
C(vmaxME, vmaxAA2) = 0.577		C(vmaxPGK, vmaxfLDH) = -0.515		C(vmaxresp, vmaxfAK) = 0.330
C(vmaxrCS, vmaxfASTA) = -0.575		C(vmaxNADPHox, vmaxAA1) = -0.514		C(vmaxPGI, vmaxEP) = 0.323
C(vmaxfAK, vmaxNADPHox) = 0.574		C(vmaxPK, vmaxresp) = 0.514		C(vmaxfCITSISOD, vmaxfAK) = 0.315
C(vmaxfGLDH, vmaxrASTA) = 0.574		C(vmaxPFKALD, vmaxGluT) = -0.514		C(vmaxfAK, vmaxNADPHox) = 0.311
C(vmaxG6PDHPGLcDH, vmaxfAlaTA) = 0.571		C(vmaxfGLNS, vmaxleak) = -0.514		C(vmaxPK, vmaxG6PDHPGLcDH) = 0.308
C(vmaxrCS, vmaxNADPHox) = 0.569		C(vmaxrLDH, vmaxgrowth) = -0.511		C(vmaxrAK, vmaxfCK) = -0.307
C(vmaxleak, vmaxASX) = -0.567		C(vmaxPFKALD, vmaxATPase) = 0.511		C(vmaxfGLNS, vmaxrAlaTA) = 0.306
C(vmaxPC, vmaxresp) = 0.566		C(vmaxPGK, vmaxrCS) = 0.509		C(vmaxrGLNS, vmaxNADPHox) = -0.302
C(vmaxPDH, vmaxrAlaTA) = -0.562		C(vmaxrSDHFUM, vmaxleak) = 0.507		C(vmaxAA1, vmaxgrowth) = 0.300
C(vmaxAKGDH, vmaxME) = -0.561		C(vmaxfMDH, vmaxfASTA) = -0.503		C(vmaxrCITSISOD, vmaxfASTA) = -0.293
C(vmaxleak, vmaxAA2) = -0.561		C(vmaxATPase, vmaxrAK) = 0.502		C(vmaxPGK, vmaxresp) = -0.291
C(vmaxrLDH, vmaxPPRibP) = 0.561		C(vmaxPGK, vmaxfAK) = 0.502		C(vmaxrAlaTA, vmaxfASTA) = -0.290
C(vmaxrGLNS, vmaxAA2) = -0.559		C(vmaxG6PDHPGLcDH, vmaxfMDH) = 0.501		C(vmaxPGK, vmaxleak) = 0.289
C(vmaxfLDH, vmaxSAL) = -0.557		C(vmaxfSDHFUM, vmaxfMDH) = -0.493		C(vmaxPK, vmaxME) = -0.287
C(vmaxresp, vmaxrCK) = -0.557		C(vmaxPC, vmaxfAlaTA) = 0.493		C(vmaxG6PDHPGLcDH, vmaxEP) = -0.287
C(vmaxleak, vmaxgrowth) = -0.556		C(vmaxG6PDHPGLcDH, vmaxPDH) = -0.493		C(vmaxGluT, vmaxrCK) = -0.287
C(vmaxrSDHFUM, vmaxfAlaTA) = 0.555		C(vmaxHK, vmaxresp) = -0.492		C(vmaxfMDH, vmaxPPRibP) = 0.284
C(vmaxfLDH, vmaxEP) = 0.555		C(vmaxrAK, vmaxgrowth) = -0.490		C(vmaxrMDH, vmaxPPRibP) = 0.284
C(vmaxHK, vmaxfCITSISOD) = -0.555		C(vmaxPGI, vmaxAA2) = -0.489		C(vmaxfSDHFUM, vmaxPPRibP) = -0.283
C(vmaxPK, vmaxGluT) = 0.554		C(vmaxfGLDH, vmaxfASTA) = 0.489		C(vmaxrSDHFUM, vmaxPPRibP) = -0.283
C(vmaxfASTA, vmaxrASTA) = -0.553		C(vmaxG6PDHPGLcDH, vmaxfCITSISOD) = 0.488		C(vmaxfCS, vmaxPPRibP) = -0.282
C(vmaxHK, vmaxGluT) = 0.552		C(vmaxfLDH, vmaxgrowth) = -0.486		C(vmaxrCS, vmaxPPRibP) = -0.282
C(vmaxPK, vmaxfCITSISOD) = -0.551		C(vmaxPK, vmaxATPase) = 0.484		C(vmaxfAK, vmaxrAK) = 0.282
C(vmaxrAK, vmaxgrowth) = -0.550		C(vmaxrCS, vmaxfCITSISOD) = 0.484		C(vmaxrLDH, vmaxG6PDHPGLcDH) = -0.280
C(vmaxPC, vmaxfAlaTA) = 0.548		C(vmaxPGI, vmaxPK) = 0.483		C(vmaxfAlaTA, vmaxrAlaTA) = -0.279
C(vmaxPFKALD, vmaxrAK) = 0.548		C(vmaxfLDH, vmaxfGLNS) = 0.482		C(vmaxAKGDH, vmaxfAlaTA) = -0.279
C(vmaxPGK, vmaxfCS) = 0.548		C(vmaxHK, vmaxAA1) = 0.480		C(vmaxrGLNS, vmaxrAlaTA) = 0.277
C(vmaxGluT, vmaxrCK) = -0.546		C(vmaxPGK, vmaxgrowth) = 0.480		C(vmaxPGK, vmaxPDH) = 0.275
C(vmaxfLDH, vmaxrAlaTA) = -0.545		C(vmaxPPRibP, vmaxfASTA) = -0.479		C(vmaxresp, vmaxATPase) = -0.273
C(vmaxPC, vmaxrAlaTA) = 0.544		C(vmaxPK, vmaxNADPHox) = 0.478		C(vmaxrCK, vmaxNADPHox) = -0.269
C(vmaxME, vmaxrAK) = -0.543		C(vmaxPK, vmaxTKTA) = 0.472		C(vmaxAKGDH, vmaxfASTA) = -0.268
C(vmaxfCITSISOD, vmaxrCK) = 0.543		C(vmaxHK, vmaxME) = -0.472		C(vmaxPGK, vmaxrCK) = 0.267
C(vmaxrSDHFUM, vmaxAA2) = -0.541		C(vmaxPGI, vmaxrGLDH) = -0.469		C(vmaxfMDH, vmaxNADPHox) = -0.266
C(vmaxHK, vmaxfLDH) = -0.540		C(vmaxfMDH, vmaxfGLNS) = -0.469		C(vmaxrMDH, vmaxNADPHox) = -0.266
C(vmaxrGLNS, vmaxrAK) = 0.540		C(vmaxTKTA, vmaxAKGDH) = 0.468		C(vmaxfCS, vmaxNADPHox) = 0.265
C(vmaxrLDH, vmaxrASTA) = -0.538		C(vmaxPDH, vmaxPC) = 0.467		C(vmaxrCS, vmaxNADPHox) = 0.265
C(vmaxfCK, vmaxASX) = -0.537		C(vmaxfMDH, vmaxrGLNS) = -0.464		C(vmaxfCITSISOD, vmaxfGLNS) = -0.262
C(vmaxfLDH, vmaxrAK) = -0.537		C(vmaxfASTA, vmaxrASTA) = -0.463		C(vmaxTKTA, vmaxGluT) = -0.261
C(vmaxPGK, vmaxEP) = 0.536		C(vmaxPFKALD, vmaxrCITSISOD) = 0.462		C(vmaxresp, vmaxrAK) = -0.258
C(vmaxPGI, vmaxleak) = 0.534		C(vmaxHK, vmaxSAL) = 0.462		C(vmaxATPase, vmaxfCK) = 0.258
C(vmaxPFKALD, vmaxgrowth) = -0.533		C(vmaxME, vmaxGluT) = -0.462		C(vmaxrMDH, vmaxfAlaTA) = 0.257
C(vmaxPGK, vmaxME) = 0.530		C(vmaxrCS, vmaxresp) = -0.462		C(vmaxfMDH, vmaxfAlaTA) = 0.257
C(vmaxrGLDH, vmaxresp) = -0.525		C(vmaxME, vmaxfGLNS) = 0.458		C(vmaxrCS, vmaxfAlaTA) = -0.256
C(vmaxPK, vmaxrAlaTA) = -0.525		C(vmaxTKTA, vmaxrCS) = -0.457		C(vmaxfCS, vmaxfAlaTA) = -0.256
C(vmaxPGI, vmaxGluT) = 0.522		C(vmaxrCS, vmaxAA1) = 0.456		C(vmaxPGK, vmaxPK) = -0.256
C(vmaxrSDHFUM, vmaxleak) = 0.520		C(vmaxAKGDH, vmaxPPRibP) = 0.454		C(vmaxfGLNS, vmaxrGLDH) = -0.254
C(vmaxfCITSISOD, vmaxfCK) = -0.520		C(vmaxPFKALD, vmaxPDH) = -0.453		C(vmaxTKTA, vmaxrAlaTA) = 0.253
C(vmaxPGI, vmaxfCITSISOD) = -0.519		C(vmaxleak, vmaxfAK) = 0.449		C(vmaxfAlaTA, vmaxATPase) = 0.253
C(vmaxPFKALD, vmaxG6PDHPGLcDH) = 0.518		C(vmaxPK, vmaxAA2) = -0.448		C(vmaxfSDHFUM, vmaxfAK) = 0.253
C(vmaxrGLNS, vmaxNADPHox) = 0.518		C(vmaxrCS, vmaxfAlaTA) = -0.448		C(vmaxrSDHFUM, vmaxfAK) = 0.253
C(vmaxGluT, vmaxfCK) = 0.517		C(vmaxPK, vmaxfGLDH) = -0.448		C(vmaxPGI, vmaxresp) = -0.252
C(vmaxfCS, vmaxrGLNS) = -0.516		C(vmaxrAK, vmaxPPRibP) = 0.445		C(vmaxrCS, vmaxfAK) = 0.252
C(vmaxrAlaTA, vmaxrAK) = 0.515		C(vmaxPGK, vmaxrGLDH) = -0.444		C(vmaxfCS, vmaxfAK) = 0.252
C(vmaxPGI, vmaxrASTA) = -0.515		C(vmaxrLDH, vmaxfCK) = 0.443		C(vmaxPK, vmaxrAlaTA) = -0.251
C(vmaxPC, vmaxfAK) = 0.513		C(vmaxPGK, vmaxATPase) = -0.440		C(vmaxrMDH, vmaxfAK) = -0.251
C(vmaxPGK, vmaxPPRibP) = 0.513		C(vmaxPFKALD, vmaxfCITSISOD) = 0.438		C(vmaxfMDH, vmaxfAK) = -0.251
C(vmaxrLDH, vmaxgrowth) = 0.511		C(vmaxfLDH, vmaxSAL) = -0.437		C(vmaxfSDHFUM, vmaxNADPHox) = 0.251
C(vmaxPGK, vmaxfLDH) = 0.511		C(vmaxNADPHox, vmaxASX) = -0.436		C(vmaxrSDHFUM, vmaxNADPHox) = 0.251
C(vmaxAKGDH, vmaxAA1) = 0.506		C(vmaxrCS, vmaxNADPHox) = -0.434		C(vmaxPGI, vmaxGluT) = -0.248
C(vmaxrLDH, vmaxfAK) = -0.506		C(vmaxME, vmaxleak) = -0.434		C(vmaxfSDHFUM, vmaxfAlaTA) = -0.247
C(vmaxPGI, vmaxSAL) = 0.506		C(vmaxrCS, vmaxfASTA) = 0.434		C(vmaxrSDHFUM, vmaxfAlaTA) = -0.247
C(vmaxresp, vmaxAA1) = 0.506		C(vmaxAA2, vmaxgrowth) = 0.434		C(vmaxG6PDHPGLcDH, vmaxGluT) = 0.245
C(vmaxrGLNS, vmaxgrowth) = -0.504		C(vmaxfAK, vmaxfCK) = -0.433		C(vmaxPGI, vmaxfCITSISOD) = -0.242
C(vmaxSAL, vmaxfASTA) = 0.503		C(vmaxfLDH, vmaxrAK) = 0.433		C(vmaxEP, vmaxfCITSISOD) = -0.242
C(vmaxfLDH, vmaxrSDHFUM) = -0.502		C(vmaxrLDH, vmaxPDH) = -0.432		C(vmaxfLDH, vmaxATPase) = 0.241
C(vmaxfCS, vmaxATPase) = 0.502		C(vmaxfAlaTA, vmaxSAL) = -0.432		C(vmaxrAlaTA, vmaxrCK) = 0.237
C(vmaxAKGDH, vmaxresp) = 0.501		C(vmaxSAL, vmaxrASTA) = 0.431		C(vmaxPGK, vmaxGluT) = -0.237
C(vmaxrCK, vmaxASX) = 0.501		C(vmaxAKGDH, vmaxfCK) = 0.431		C(vmaxGluT, vmaxfAK) = 0.236
C(vmaxfAlaTA, vmaxresp) = 0.500		C(vmaxPC, vmaxrCK) = 0.430		C(vmaxfCITSISOD, vmaxrGLNS) = -0.235
C(vmaxNADPHox, vmaxAA2) = -0.498		C(vmaxresp, vmaxfAK) = -0.428		C(vmaxfLDH, vmaxfAK) = -0.232
C(vmaxrSDHFUM, vmaxME) = -0.497		C(vmaxPK, vmaxrCITSISOD) = 0.427		C(vmaxGluT, vmaxfCK) = -0.232
C(vmaxEP, vmaxSAL) = -0.497		C(vmaxfCITSISOD, vmaxfAlaTA) = -0.426		C(vmaxPFKALD, vmaxEP) = -0.231
C(vmaxATPase, vmaxfAK) = -0.496		C(vmaxresp, vmaxleak) = -0.426		C(vmaxresp, vmaxNADPHox) = -0.231
C(vmaxPGK, vmaxrLDH) = 0.495		C(vmaxHK, vmaxG6PDHPGLcDH) = 0.426		C(vmaxPPRibP, vmaxgrowth) = -0.230
C(vmaxfLDH, vmaxAA1) = -0.494		C(vmaxrCITSISOD, vmaxfCK) = 0.425		C(vmaxrGLDH, vmaxrASTA) = -0.228
C(vmaxEP, vmaxrGLDH) = 0.493		C(vmaxfLDH, vmaxleak) = -0.425		C(vmaxfLDH, vmaxTKTA) = 0.225
C(vmaxEP, vmaxrAlaTA) = -0.490		C(vmaxPK, vmaxfCK) = 0.424		C(vmaxfAlaTA, vmaxfAK) = -0.225
C(vmaxrSDHFUM, vmaxrAK) = 0.489		C(vmaxrCITSISOD, vmaxME) = 0.423		C(vmaxEP, vmaxresp) = -0.225
C(vmaxEP, vmaxrGLNS) = -0.488		C(vmaxrAlaTA, vmaxfASTA) = 0.422		C(vmaxPFKALD, vmaxfAK) = -0.223
C(vmaxfCK, vmaxNADPHox) = -0.488		C(vmaxATPase, vmaxrCK) = -0.422		C(vmaxrAlaTA, vmaxrASTA) = -0.223
C(vmaxEP, vmaxrAK) = -0.487		C(vmaxG6PDHPGLcDH, vmaxfAlaTA) = -0.421		C(vmaxPGK, vmaxrAK) = 0.219
C(vmaxrCS, vmaxresp) = -0.486		C(vmaxfCK, vmaxgrowth) = -0.420		C(vmaxGluT, vmaxATPase) = -0.219
C(vmaxAKGDH, vmaxrSDHFUM) = 0.485		C(vmaxPDH, vmaxfAlaTA) = 0.420		C(vmaxfCITSISOD, vmaxfGLDH) = 0.216
C(vmaxPFKALD, vmaxAKGDH) = 0.483		C(vmaxG6PDHPGLcDH, vmaxfCS) = 0.420		C(vmaxATPase, vmaxfASTA) = 0.213
C(vmaxresp, vmaxrAK) = 0.483		C(vmaxTKTA, vmaxfAK) = -0.418		C(vmaxPGI, vmaxleak) = 0.213
C(vmaxPC, vmaxAA1) = 0.481		C(vmaxfMDH, vmaxSAL) = 0.417		C(vmaxPFKALD, vmaxATPase) = 0.208
C(vmaxrLDH, vmaxAKGDH) = -0.479		C(vmaxTKTA, vmaxASX) = -0.416		C(vmaxrCS, vmaxATPase) = -0.207
C(vmaxrGLNS, vmaxATPase) = -0.477		C(vmaxHK, vmaxleak) = 0.415		C(vmaxfCS, vmaxATPase) = -0.207
C(vmaxG6PDHPGLcDH, vmaxfGLDH) = -0.476		C(vmaxPDH, vmaxASX) = 0.415		C(vmaxrMDH, vmaxATPase) = 0.206
C(vmaxPDH, vmaxSAL) = -0.473		C(vmaxPDH, vmaxleak) = 0.415		C(vmaxfMDH, vmaxATPase) = 0.206
C(vmaxrMDH, vmaxNADPHox) = 0.471		C(vmaxPGI, vmaxAA1) = -0.414		C(vmaxrLDH, vmaxrCK) = 0.204
C(vmaxPGI, vmaxfGLDH) = -0.471		C(vmaxATPase, vmaxSAL) = -0.414		C(vmaxPFKALD, vmaxGluT) = -0.203
C(vmaxfCITSISOD, vmaxrGLNS) = -0.468		C(vmaxrCITSISOD, vmaxrSDHFUM) = 0.413		C(vmaxfCITSISOD, vmaxAA2) = -0.202
C(vmaxfLDH, vmaxgrowth) = 0.466		C(vmaxrLDH, vmaxGluT) = -0.412		C(vmaxfMDH, vmaxfGLDH) = -0.202
C(vmaxrGLNS, vmaxGluT) = 0.466		C(vmaxAKGDH, vmaxfSDHFUM) = 0.412		C(vmaxrMDH, vmaxfGLDH) = -0.202
C(vmaxrLDH, vmaxrAK) = -0.465		C(vmaxrCS, vmaxfAK) = 0.411		C(vmaxPGK, vmaxNADPHox) = 0.201
C(vmaxfAK, vmaxrCK) = 0.464		C(vmaxrCITSISOD, vmaxrGLNS) = 0.411		C(vmaxfSDHFUM, vmaxATPase) = -0.201
C(vmaxfLDH, vmaxAKGDH) = -0.464		C(vmaxPGI, vmaxATPase) = 0.411		C(vmaxrSDHFUM, vmaxATPase) = -0.201
C(vmaxEP, vmaxrSDHFUM) = -0.461		C(vmaxPFKALD, vmaxNADPHox) = 0.410		C(vmaxfMDH, vmaxrASTA) = 0.201
C(vmaxPGK, vmaxfAK) = -0.459		C(vmaxrCITSISOD, vmaxresp) = 0.409		C(vmaxrMDH, vmaxrASTA) = 0.201
C(vmaxPGK, vmaxrMDH) = 0.456		C(vmaxHK, vmaxfSDHFUM) = -0.409		C(vmaxEP, vmaxrAlaTA) = 0.201
C(vmaxrSDHFUM, vmaxresp) = 0.455		C(vmaxPK, vmaxfASTA) = -0.408		C(vmaxEP, vmaxTKTA) = 0.201
C(vmaxPC, vmaxATPase) = -0.453		C(vmaxrGLNS, vmaxleak) = -0.403		C(vmaxfCS, vmaxfGLDH) = 0.200
C(vmaxfCS, vmaxASX) = 0.450		C(vmaxPK, vmaxrCS) = -0.403		C(vmaxrCS, vmaxfGLDH) = 0.200
C(vmaxPK, vmaxG6PDHPGLcDH) = 0.450		C(vmaxATPase, vmaxPPRibP) = 0.401		C(vmaxfSDHFUM, vmaxrASTA) = -0.200
C(vmaxPPRibP, vmaxSAL) = -0.450		C(vmaxrCK, vmaxgrowth) = 0.401		C(vmaxrSDHFUM, vmaxrASTA) = -0.200
C(vmaxEP, vmaxleak) = -0.449		C(vmaxrCS, vmaxfCK) = -0.400		C(vmaxfSDHFUM, vmaxfGLDH) = 0.199
C(vmaxrAlaTA, vmaxAA1) = 0.449		C(vmaxfMDH, vmaxfAK) = -0.400		C(vmaxrSDHFUM, vmaxfGLDH) = 0.199
C(vmaxrCS, vmaxleak) = -0.446		C(vmaxrCK, vmaxfASTA) = 0.399		C(vmaxfCS, vmaxrASTA) = -0.198
C(vmaxresp, vmaxAA2) = -0.444		C(vmaxfCITSISOD, vmaxPPRibP) = 0.398		C(vmaxrCS, vmaxrASTA) = -0.198
C(vmaxPGK, vmaxPDH) = 0.443		C(vmaxHK, vmaxrLDH) = -0.397		C(vmaxPFKALD, vmaxfMDH) = -0.197
C(vmaxfAlaTA, vmaxAA2) = -0.442		C(vmaxrAlaTA, vmaxSAL) = 0.397		C(vmaxPFKALD, vmaxrMDH) = -0.197
C(vmaxHK, vmaxfCS) = -0.440		C(vmaxleak, vmaxNADPHox) = -0.396		C(vmaxPFKALD, vmaxfCS) = 0.194
C(vmaxrMDH, vmaxME) = 0.439		C(vmaxfAK, vmaxASX) = 0.395		C(vmaxPFKALD, vmaxrCS) = 0.194
C(vmaxPK, vmaxrCK) = -0.437		C(vmaxrCITSISOD, vmaxATPase) = 0.394		C(vmaxPFKALD, vmaxfSDHFUM) = 0.194
C(vmaxPGI, vmaxPGK) = -0.436		C(vmaxrAK, vmaxrASTA) = -0.393		C(vmaxPFKALD, vmaxrSDHFUM) = 0.194
C(vmaxATPase, vmaxAA2) = 0.436		C(vmaxrGLNS, vmaxgrowth) = -0.391		C(vmaxEP, vmaxfAlaTA) = 0.193
C(vmaxfGLDH, vmaxASX) = 0.434		C(vmaxrCITSISOD, vmaxleak) = -0.391		C(vmaxPK, vmaxleak) = -0.193
C(vmaxfLDH, vmaxPC) = -0.432		C(vmaxfLDH, vmaxrCITSISOD) = 0.391		C(vmaxPK, vmaxresp) = 0.192
C(vmaxrLDH, vmaxrCS) = -0.431		C(vmaxrGLNS, vmaxrAlaTA) = -0.390		C(vmaxrAlaTA, vmaxgrowth) = -0.191
C(vmaxGluT, vmaxPPRibP) = 0.431		C(vmaxPGI, vmaxrSDHFUM) = -0.390		C(vmaxfCITSISOD, vmaxleak) = 0.191
C(vmaxfCITSISOD, vmaxPPRibP) = -0.430		C(vmaxAKGDH, vmaxNADPHox) = 0.390		C(vmaxrLDH, vmaxfCITSISOD) = -0.185
C(vmaxPGI, vmaxAA1) = 0.429		C(vmaxresp, vmaxfASTA) = -0.390		C(vmaxrGLDH, vmaxPPRibP) = -0.183
C(vmaxPGI, vmaxEP) = -0.425		C(vmaxTKTA, vmaxNADPHox) = 0.389		C(vmaxPK, vmaxrCK) = -0.183
C(vmaxfAK, vmaxPPRibP) = -0.423		C(vmaxGluT, vmaxgrowth) = 0.389		C(vmaxPGI, vmaxfGLNS) = 0.183
C(vmaxPFKALD, vmaxEP) = -0.422		C(vmaxrCK, vmaxNADPHox) = -0.388		C(vmaxfLDH, vmaxrAlaTA) = 0.182
C(vmaxPDH, vmaxrASTA) = 0.422		C(vmaxrLDH, vmaxME) = 0.387		C(vmaxrLDH, vmaxGluT) = -0.180
C(vmaxrMDH, vmaxrASTA) = 0.422		C(vmaxTKTA, vmaxrSDHFUM) = -0.387		C(vmaxrLDH, vmaxEP) = 0.179
C(vmaxAKGDH, vmaxrGLNS) = 0.422		C(vmaxPPRibP, vmaxASX) = -0.387		C(vmaxAKGDH, vmaxrAlaTA) = 0.178
C(vmaxrMDH, vmaxSAL) = -0.422		C(vmaxTKTA, vmaxAA1) = -0.386		C(vmaxfGLNS, vmaxrAK) = 0.176
C(vmaxAKGDH, vmaxrAlaTA) = 0.421		C(vmaxfSDHFUM, vmaxPC) = 0.386		C(vmaxrAK, vmaxrASTA) = -0.176
C(vmaxfCK, vmaxPPRibP) = 0.421		C(vmaxPFKALD, vmaxTKTA) = 0.385		C(vmaxPFKALD, vmaxfAlaTA) = -0.175
C(vmaxfCK, vmaxSAL) = -0.419		C(vmaxAKGDH, vmaxATPase) = 0.385		C(vmaxfCITSISOD, vmaxrCK) = -0.172
C(vmaxresp, vmaxfASTA) = 0.418		C(vmaxPGK, vmaxPDH) = -0.384		C(vmaxPK, vmaxPC) = 0.171
C(vmaxfAlaTA, vmaxATPase) = -0.416		C(vmaxrAK, vmaxAA1) = -0.383		C(vmaxPGI, vmaxrCS) = -0.170
C(vmaxEP, vmaxPC) = -0.416		C(vmaxME, vmaxAA2) = -0.383		C(vmaxPGI, vmaxfCS) = -0.170
C(vmaxrMDH, vmaxrAK) = -0.415		C(vmaxfCS, vmaxfAlaTA) = -0.383		C(vmaxfAlaTA, vmaxrCK) = 0.170
C(vmaxrAlaTA, vmaxAA2) = -0.414		C(vmaxrAlaTA, vmaxfAK) = 0.382		C(vmaxPGI, vmaxrMDH) = 0.169
C(vmaxfCS, vmaxrAlaTA) = -0.412		C(vmaxG6PDHPGLcDH, vmaxrCITSISOD) = 0.382		C(vmaxPGI, vmaxfMDH) = 0.169
C(vmaxrGLDH, vmaxfAK) = -0.412		C(vmaxPGK, vmaxfGLNS) = -0.381		C(vmaxPGK, vmaxEP) = 0.168
C(vmaxG6PDHPGLcDH, vmaxfCK) = 0.412		C(vmaxPGI, vmaxG6PDHPGLcDH) = 0.379		C(vmaxPGI, vmaxfAlaTA) = 0.166
C(vmaxrLDH, vmaxME) = 0.412		C(vmaxPGI, vmaxrAK) = 0.379		C(vmaxPPRibP, vmaxfASTA) = -0.166
C(vmaxrCS, vmaxAA1) = -0.409		C(vmaxAKGDH, vmaxfMDH) = -0.378		C(vmaxGluT, vmaxleak) = -0.165
C(vmaxresp, vmaxPPRibP) = -0.408		C(vmaxTKTA, vmaxrAlaTA) = -0.378		C(vmaxfAlaTA, vmaxleak) = -0.165
C(vmaxHK, vmaxrGLNS) = 0.408		C(vmaxME, vmaxresp) = 0.377		C(vmaxPFKALD, vmaxfLDH) = 0.164
C(vmaxHK, vmaxPDH) = -0.407		C(vmaxfCITSISOD, vmaxASX) = -0.377		C(vmaxPK, vmaxfLDH) = 0.164
C(vmaxleak, vmaxAA1) = 0.407		C(vmaxrCK, vmaxAA1) = 0.377		C(vmaxEP, vmaxfSDHFUM) = -0.162
C(vmaxPFKALD, vmaxPPRibP) = -0.407		C(vmaxfGLDH, vmaxSAL) = -0.375		C(vmaxEP, vmaxrSDHFUM) = -0.162
C(vmaxPK, vmaxrLDH) = 0.406		C(vmaxrCITSISOD, vmaxrAK) = 0.375		C(vmaxfGLNS, vmaxGluT) = -0.161
C(vmaxrSDHFUM, vmaxrAlaTA) = 0.405		C(vmaxPDH, vmaxfCK) = 0.375		C(vmaxleak, vmaxfASTA) = -0.161
C(vmaxATPase, vmaxrAK) = -0.402		C(vmaxG6PDHPGLcDH, vmaxrASTA) = 0.375		C(vmaxrAlaTA, vmaxGluT) = -0.160
C(vmaxPC, vmaxPPRibP) = -0.401		C(vmaxHK, vmaxPDH) = -0.374		C(vmaxEP, vmaxrCS) = -0.159
C(vmaxPGI, vmaxNADPHox) = -0.401		C(vmaxfGLDH, vmaxGluT) = -0.374		C(vmaxEP, vmaxfCS) = -0.159
C(vmaxrGLNS, vmaxfASTA) = 0.400		C(vmaxG6PDHPGLcDH, vmaxfAK) = -0.372		C(vmaxEP, vmaxrMDH) = 0.159
C(vmaxEP, vmaxrMDH) = 0.400		C(vmaxPFKALD, vmaxPPRibP) = 0.369		C(vmaxEP, vmaxfMDH) = 0.159
C(vmaxATPase, vmaxfCK) = -0.398		C(vmaxHK, vmaxrSDHFUM) = 0.368		C(vmaxrGLDH, vmaxATPase) = 0.157
C(vmaxfCS, vmaxPC) = -0.397		C(vmaxrCITSISOD, vmaxAA2) = -0.368		C(vmaxfAK, vmaxfASTA) = -0.156
C(vmaxfCITSISOD, vmaxrASTA) = 0.396		C(vmaxleak, vmaxPPRibP) = -0.368		C(vmaxPK, vmaxrAK) = -0.154
C(vmaxGluT, vmaxrASTA) = -0.396		C(vmaxPGI, vmaxfAlaTA) = -0.367		C(vmaxrCS, vmaxfCITSISOD) = 0.154
C(vmaxPGK, vmaxfAlaTA) = -0.396		C(vmaxfLDH, vmaxrLDH) = 0.367		C(vmaxfCS, vmaxfCITSISOD) = 0.154
C(vmaxPGK, vmaxATPase) = 0.395		C(vmaxfGLNS, vmaxATPase) = 0.366		C(vmaxfGLNS, vmaxfAlaTA) = 0.154
C(vmaxrLDH, vmaxrCK) = -0.393		C(vmaxG6PDHPGLcDH, vmaxPC) = -0.366		C(vmaxPGI, vmaxfSDHFUM) = -0.153
C(vmaxPK, vmaxASX) = -0.389		C(vmaxPK, vmaxrAlaTA) = -0.366		C(vmaxPGI, vmaxrSDHFUM) = -0.153
C(vmaxrGLNS, vmaxresp) = 0.389		C(vmaxHK, vmaxrCS) = 0.365		C(vmaxPFKALD, vmaxfASTA) = -0.152
C(vmaxfAlaTA, vmaxSAL) = -0.385		C(vmaxPFKALD, vmaxfAK) = -0.365		C(vmaxrASTA, vmaxAA1) = -0.152
C(vmaxPGI, vmaxPDH) = -0.383		C(vmaxPDH, vmaxfASTA) = 0.363		C(vmaxPGI, vmaxrGLNS) = 0.151
C(vmaxrSDHFUM, vmaxfAK) = 0.383		C(vmaxrAK, vmaxASX) = -0.363		C(vmaxPGI, vmaxrAK) = 0.151
C(vmaxfLDH, vmaxfASTA) = -0.383		C(vmaxTKTA, vmaxleak) = -0.362		C(vmaxrAlaTA, vmaxrAK) = 0.150
C(vmaxPK, vmaxME) = -0.382		C(vmaxfLDH, vmaxfMDH) = -0.362		C(vmaxrGLDH, vmaxGluT) = -0.150
C(vmaxAKGDH, vmaxfGLDH) = 0.379		C(vmaxfGLNS, vmaxAA1) = -0.358		C(vmaxPFKALD, vmaxfCITSISOD) = 0.150
C(vmaxHK, vmaxrAlaTA) = 0.379		C(vmaxG6PDHPGLcDH, vmaxrSDHFUM) = 0.358		C(vmaxrLDH, vmaxrAK) = 0.149
C(vmaxrAK, vmaxSAL) = 0.377		C(vmaxG6PDHPGLcDH, vmaxAKGDH) = -0.357		C(vmaxresp, vmaxgrowth) = 0.148
C(vmaxHK, vmaxfSDHFUM) = 0.374		C(vmaxHK, vmaxrAlaTA) = 0.357		C(vmaxrLDH, vmaxresp) = -0.145
C(vmaxPFKALD, vmaxrMDH) = -0.374		C(vmaxrCS, vmaxrGLNS) = -0.356		C(vmaxfGLNS, vmaxfASTA) = 0.145
C(vmaxPGI, vmaxfLDH) = -0.373		C(vmaxPDH, vmaxfMDH) = -0.356		C(vmaxPK, vmaxGluT) = 0.145
C(vmaxEP, vmaxME) = 0.372		C(vmaxrCITSISOD, vmaxrAlaTA) = -0.356		C(vmaxrAlaTA, vmaxAA2) = 0.144
C(vmaxrGLNS, vmaxrGLDH) = -0.371		C(vmaxfAK, vmaxrAK) = -0.355		C(vmaxGluT, vmaxgrowth) = 0.144
C(vmaxfCS, vmaxAKGDH) = -0.371		C(vmaxPDH, vmaxrGLNS) = 0.355		C(vmaxEP, vmaxfGLNS) = 0.144
C(vmaxPK, vmaxfAlaTA) = 0.369		C(vmaxrSDHFUM, vmaxrGLDH) = 0.354		C(vmaxfCK, vmaxfASTA) = -0.143
C(vmaxAA1, vmaxAA2) = -0.368		C(vmaxG6PDHPGLcDH, vmaxfGLNS) = -0.354		C(vmaxEP, vmaxfASTA) = 0.143
C(vmaxPK, vmaxleak) = 0.368		C(vmaxrGLNS, vmaxATPase) = 0.354		C(vmaxrGLDH, vmaxAA1) = 0.143
C(vmaxrLDH, vmaxfAlaTA) = -0.366		C(vmaxPGI, vmaxAKGDH) = 0.354		C(vmaxfCITSISOD, vmaxgrowth) = -0.140
C(vmaxEP, vmaxAKGDH) = -0.366		C(vmaxPGI, vmaxfGLNS) = 0.351		C(vmaxPPRibP, vmaxAA2) = 0.140
C(vmaxfCS, vmaxrCS) = 0.366		C(vmaxrAlaTA, vmaxresp) = -0.351		C(vmaxrGLNS, vmaxfAlaTA) = 0.139
C(vmaxfGLDH, vmaxSAL) = -0.366		C(vmaxHK, vmaxfAlaTA) = -0.349		C(vmaxfCITSISOD, vmaxrMDH) = -0.139
C(vmaxPGK, vmaxASX) = 0.364		C(vmaxfCITSISOD, vmaxleak) = -0.348		C(vmaxfCITSISOD, vmaxfMDH) = -0.139
C(vmaxrMDH, vmaxGluT) = -0.362		C(vmaxrAK, vmaxrCK) = -0.348		C(vmaxAKGDH, vmaxNADPHox) = -0.138
C(vmaxfCITSISOD, vmaxrMDH) = 0.360		C(vmaxfCITSISOD, vmaxME) = -0.347		C(vmaxPGK, vmaxfCITSISOD) = -0.135
C(vmaxAA1, vmaxgrowth) = -0.359		C(vmaxrLDH, vmaxfCITSISOD) = 0.346		C(vmaxfLDH, vmaxG6PDHPGLcDH) = -0.135
C(vmaxPDH, vmaxrSDHFUM) = -0.359		C(vmaxfLDH, vmaxresp) = 0.346		C(vmaxPGK, vmaxME) = -0.135
C(vmaxAKGDH, vmaxrASTA) = 0.357		C(vmaxrGLDH, vmaxSAL) = -0.345		C(vmaxrGLDH, vmaxrAK) = 0.133
C(vmaxfAlaTA, vmaxrAK) = 0.357		C(vmaxfSDHFUM, vmaxPPRibP) = -0.343		C(vmaxfSDHFUM, vmaxrAK) = 0.133
C(vmaxfCK, vmaxfASTA) = 0.355		C(vmaxfLDH, vmaxfAK) = -0.341		C(vmaxrSDHFUM, vmaxrAK) = 0.133
C(vmaxrLDH, vmaxfCK) = 0.354		C(vmaxAKGDH, vmaxrGLNS) = 0.341		C(vmaxrGLDH, vmaxleak) = 0.133
C(vmaxfLDH, vmaxrCS) = 0.353		C(vmaxrSDHFUM, vmaxME) = -0.340		C(vmaxrGLDH, vmaxresp) = -0.132
C(vmaxfLDH, vmaxresp) = -0.352		C(vmaxrGLDH, vmaxrCK) = 0.339		C(vmaxPFKALD, vmaxfGLDH) = 0.131
C(vmaxGluT, vmaxASX) = -0.352		C(vmaxPC, vmaxGluT) = -0.337		C(vmaxrGLNS, vmaxrAK) = 0.130
C(vmaxfCITSISOD, vmaxASX) = 0.352		C(vmaxPDH, vmaxSAL) = -0.337		C(vmaxG6PDHPGLcDH, vmaxfGLDH) = -0.130
C(vmaxrSDHFUM, vmaxAA1) = 0.348		C(vmaxfMDH, vmaxAA2) = 0.336		C(vmaxrGLDH, vmaxfAK) = -0.129
C(vmaxEP, vmaxPPRibP) = 0.347		C(vmaxfCS, vmaxME) = 0.335		C(vmaxfCITSISOD, vmaxfSDHFUM) = 0.129
C(vmaxNADPHox, vmaxgrowth) = -0.346		C(vmaxfSDHFUM, vmaxfGLNS) = 0.333		C(vmaxfCITSISOD, vmaxrSDHFUM) = 0.129
C(vmaxPK, vmaxNADPHox) = -0.345		C(vmaxrLDH, vmaxAA2) = -0.333		C(vmaxrCK, vmaxgrowth) = -0.129
C(vmaxleak, vmaxrCK) = -0.343		C(vmaxG6PDHPGLcDH, vmaxrAK) = 0.332		C(vmaxrLDH, vmaxfAlaTA) = 0.129
C(vmaxrAlaTA, vmaxfASTA) = 0.343		C(vmaxAKGDH, vmaxAA2) = -0.331		C(vmaxPFKALD, vmaxrGLDH) = 0.128
C(vmaxAKGDH, vmaxfAlaTA) = 0.342		C(vmaxTKTA, vmaxATPase) = 0.330		C(vmaxrAK, vmaxNADPHox) = 0.126
C(vmaxPK, vmaxgrowth) = -0.342		C(vmaxrCS, vmaxrCITSISOD) = -0.330		C(vmaxrGLNS, vmaxfASTA) = 0.126
C(vmaxHK, vmaxfASTA) = 0.340		C(vmaxHK, vmaxPK) = -0.329		C(vmaxG6PDHPGLcDH, vmaxfMDH) = 0.125
C(vmaxPFKALD, vmaxfASTA) = -0.340		C(vmaxPK, vmaxfGLNS) = 0.329		C(vmaxPGI, vmaxfASTA) = 0.125
C(vmaxHK, vmaxG6PDHPGLcDH) = -0.340		C(vmaxPGI, vmaxfLDH) = 0.327		C(vmaxG6PDHPGLcDH, vmaxrMDH) = 0.125
C(vmaxrLDH, vmaxrAlaTA) = -0.339		C(vmaxfSDHFUM, vmaxAA2) = -0.325		C(vmaxEP, vmaxrGLNS) = 0.125
C(vmaxME, vmaxATPase) = 0.339		C(vmaxPGI, vmaxfAK) = -0.324		C(vmaxPFKALD, vmaxrCK) = 0.124
C(vmaxATPase, vmaxleak) = -0.339		C(vmaxfCS, vmaxSAL) = 0.324		C(vmaxrGLNS, vmaxGluT) = -0.123
C(vmaxrGLDH, vmaxPPRibP) = 0.338		C(vmaxPFKALD, vmaxrAK) = 0.323		C(vmaxG6PDHPGLcDH, vmaxrGLDH) = -0.123
C(vmaxrAK, vmaxPPRibP) = -0.338		C(vmaxrGLDH, vmaxrASTA) = 0.323		C(vmaxEP, vmaxGluT) = -0.122
C(vmaxrCS, vmaxAA2) = -0.338		C(vmaxfMDH, vmaxfCK) = -0.321		C(vmaxG6PDHPGLcDH, vmaxfCS) = -0.122
C(vmaxrLDH, vmaxleak) = -0.337		C(vmaxGluT, vmaxleak) = 0.321		C(vmaxG6PDHPGLcDH, vmaxrCS) = -0.122
C(vmaxEP, vmaxrASTA) = 0.337		C(vmaxrLDH, vmaxfAK) = -0.321		C(vmaxrLDH, vmaxrCS) = -0.121
C(vmaxPGK, vmaxSAL) = -0.334		C(vmaxASX, vmaxfASTA) = 0.320		C(vmaxrLDH, vmaxfCS) = -0.121
C(vmaxHK, vmaxrAK) = 0.334		C(vmaxfAlaTA, vmaxNADPHox) = 0.320		C(vmaxPK, vmaxNADPHox) = -0.121
C(vmaxrCK, vmaxSAL) = -0.334		C(vmaxfLDH, vmaxrASTA) = -0.320		C(vmaxfASTA, vmaxgrowth) = 0.120
C(vmaxrSDHFUM, vmaxATPase) = -0.333		C(vmaxfCS, vmaxrGLDH) = -0.319		C(vmaxG6PDHPGLcDH, vmaxrAlaTA) = -0.120
C(vmaxG6PDHPGLcDH, vmaxrASTA) = -0.333		C(vmaxTKTA, vmaxPDH) = -0.319		C(vmaxresp, vmaxfASTA) = 0.119
C(vmaxG6PDHPGLcDH, vmaxrCK) = -0.332		C(vmaxPGK, vmaxfMDH) = 0.319		C(vmaxrLDH, vmaxrMDH) = 0.119
C(vmaxfCK, vmaxAA1) = 0.331		C(vmaxfGLNS, vmaxrCK) = -0.318		C(vmaxrLDH, vmaxfMDH) = 0.119
C(vmaxHK, vmaxATPase) = -0.330		C(vmaxfGLDH, vmaxfAK) = 0.317		C(vmaxPC, vmaxrCK) = -0.118
C(vmaxfLDH, vmaxrCK) = 0.326		C(vmaxPGK, vmaxleak) = 0.317		C(vmaxEP, vmaxAKGDH) = 0.117
C(vmaxfAK, vmaxSAL) = 0.326		C(vmaxG6PDHPGLcDH, vmaxASX) = -0.316		C(vmaxfCS, vmaxPC) = 0.116
C(vmaxPGI, vmaxrLDH) = 0.326		C(vmaxPFKALD, vmaxG6PDHPGLcDH) = 0.315		C(vmaxrCS, vmaxPC) = 0.116
C(vmaxfCK, vmaxAA2) = 0.326		C(vmaxPPRibP, vmaxNADPHox) = 0.314		C(vmaxfMDH, vmaxPC) = -0.116
C(vmaxEP, vmaxNADPHox) = -0.326		C(vmaxPK, vmaxAKGDH) = 0.312		C(vmaxrMDH, vmaxPC) = -0.116
C(vmaxHK, vmaxPPRibP) = 0.326		C(vmaxME, vmaxrGLNS) = 0.312		C(vmaxATPase, vmaxAA1) = 0.114
C(vmaxrMDH, vmaxPPRibP) = 0.325		C(vmaxPGI, vmaxPPRibP) = 0.310		C(vmaxfMDH, vmaxrAK) = -0.114
C(vmaxrGLDH, vmaxAA1) = -0.323		C(vmaxrCITSISOD, vmaxfGLDH) = -0.309		C(vmaxrMDH, vmaxrAK) = -0.114
C(vmaxrLDH, vmaxEP) = 0.319		C(vmaxPGI, vmaxfGLDH) = -0.308		C(vmaxfSDHFUM, vmaxPC) = 0.114
C(vmaxresp, vmaxrASTA) = -0.319		C(vmaxNADPHox, vmaxgrowth) = -0.306		C(vmaxrSDHFUM, vmaxPC) = 0.114
C(vmaxfCITSISOD, vmaxATPase) = 0.319		C(vmaxGluT, vmaxAA1) = 0.305		C(vmaxAKGDH, vmaxATPase) = 0.113
C(vmaxrGLDH, vmaxATPase) = 0.318		C(vmaxGluT, vmaxrASTA) = 0.305		C(vmaxfCS, vmaxrAK) = 0.112
C(vmaxrASTA, vmaxgrowth) = -0.317		C(vmaxfGLDH, vmaxrCK) = 0.304		C(vmaxrCS, vmaxrAK) = 0.112
C(vmaxTKTA, vmaxrCK) = 0.316		C(vmaxG6PDHPGLcDH, vmaxgrowth) = -0.303		C(vmaxGluT, vmaxrAK) = -0.112
C(vmaxPDH, vmaxNADPHox) = -0.315		C(vmaxfAlaTA, vmaxrCK) = 0.303		C(vmaxrASTA, vmaxgrowth) = 0.111
C(vmaxGluT, vmaxATPase) = -0.315		C(vmaxG6PDHPGLcDH, vmaxfSDHFUM) = -0.303		C(vmaxAKGDH, vmaxfAK) = -0.111
C(vmaxrCITSISOD, vmaxfCK) = 0.314		C(vmaxrCS, vmaxfGLDH) = 0.303		C(vmaxG6PDHPGLcDH, vmaxfSDHFUM) = -0.110
C(vmaxEP, vmaxrCK) = 0.314		C(vmaxfGLDH, vmaxleak) = 0.302		C(vmaxG6PDHPGLcDH, vmaxrSDHFUM) = -0.110
C(vmaxPDH, vmaxrCS) = 0.313		C(vmaxME, vmaxAA1) = -0.302		C(vmaxrCITSISOD, vmaxPPRibP) = 0.109
C(vmaxEP, vmaxAA1) = -0.312		C(vmaxAKGDH, vmaxSAL) = -0.302		C(vmaxTKTA, vmaxrGLDH) = 0.109
C(vmaxPK, vmaxrMDH) = -0.311		C(vmaxrCS, vmaxfGLNS) = -0.301		C(vmaxfCS, vmaxrGLDH) = 0.109
C(vmaxrGLDH, vmaxfASTA) = 0.311		C(vmaxPK, vmaxrASTA) = 0.301		C(vmaxrCS, vmaxrGLDH) = 0.109
C(vmaxrAlaTA, vmaxresp) = 0.311		C(vmaxPGI, vmaxrAlaTA) = 0.301		C(vmaxfGLDH, vmaxNADPHox) = 0.107
C(vmaxPDH, vmaxPC) = -0.310		C(vmaxfCS, vmaxrCITSISOD) = 0.301		C(vmaxresp, vmaxrASTA) = 0.107
C(vmaxSAL, vmaxrASTA) = -0.309		C(vmaxfCITSISOD, vmaxfGLDH) = -0.299		C(vmaxleak, vmaxgrowth) = -0.106
C(vmaxresp, vmaxgrowth) = -0.309		C(vmaxrAlaTA, vmaxAA1) = 0.299		C(vmaxASX, vmaxrASTA) = -0.106
C(vmaxfAK, vmaxfCK) = -0.308		C(vmaxGluT, vmaxPPRibP) = -0.298		C(vmaxG6PDHPGLcDH, vmaxrASTA) = 0.106
C(vmaxfAK, vmaxrAK) = 0.307		C(vmaxrSDHFUM, vmaxfCK) = -0.297		C(vmaxfSDHFUM, vmaxrGLDH) = 0.105
C(vmaxME, vmaxSAL) = 0.307		C(vmaxPDH, vmaxrSDHFUM) = 0.297		C(vmaxrSDHFUM, vmaxrGLDH) = 0.105
C(vmaxfLDH, vmaxrMDH) = 0.306		C(vmaxrGLNS, vmaxfAlaTA) = 0.296		C(vmaxrLDH, vmaxfASTA) = 0.105
C(vmaxPFKALD, vmaxGluT) = -0.306		C(vmaxATPase, vmaxAA2) = -0.296		C(vmaxfMDH, vmaxrGLDH) = -0.104
C(vmaxrCK, vmaxrASTA) = 0.305		C(vmaxfAK, vmaxrCK) = 0.295		C(vmaxrMDH, vmaxrGLDH) = -0.104
C(vmaxrCK, vmaxNADPHox) = 0.304		C(vmaxPC, vmaxrAK) = -0.295		C(vmaxrAK, vmaxPPRibP) = -0.104
C(vmaxG6PDHPGLcDH, vmaxfAK) = -0.304		C(vmaxAKGDH, vmaxME) = 0.294		C(vmaxfLDH, vmaxrCK) = 0.104
C(vmaxAKGDH, vmaxPPRibP) = -0.304		C(vmaxTKTA, vmaxfMDH) = 0.293		C(vmaxrCITSISOD, vmaxrASTA) = 0.104
C(vmaxPFKALD, vmaxfCITSISOD) = 0.304		C(vmaxrGLNS, vmaxfAK) = -0.293		C(vmaxfGLNS, vmaxfCK) = -0.103
C(vmaxHK, vmaxrLDH) = 0.301		C(vmaxrGLDH, vmaxrAK) = -0.291		C(vmaxTKTA, vmaxfGLDH) = 0.103
C(vmaxrAlaTA, vmaxfCK) = -0.301		C(vmaxPFKALD, vmaxfASTA) = -0.290		C(vmaxPK, vmaxEP) = -0.103
C(vmaxfGLDH, vmaxresp) = -0.301		C(vmaxPK, vmaxfCITSISOD) = 0.290		C(vmaxG6PDHPGLcDH, vmaxfASTA) = 0.103
C(vmaxPGI, vmaxPK) = 0.301		C(vmaxG6PDHPGLcDH, vmaxrCK) = -0.290		C(vmaxATPase, vmaxrASTA) = -0.101
C(vmaxAKGDH, vmaxfMDH) = 0.301		C(vmaxHK, vmaxgrowth) = 0.289		C(vmaxfGLDH, vmaxresp) = -0.101
C(vmaxPDH, vmaxfAK) = -0.300		C(vmaxfSDHFUM, vmaxfCK) = 0.289		C(vmaxTKTA, vmaxrASTA) = -0.100
C(vmaxfLDH, vmaxleak) = -0.300		C(vmaxrCITSISOD, vmaxfASTA) = -0.288		C(vmaxPGK, vmaxrCS) = -0.100
C(vmaxAKGDH, vmaxrCK) = -0.299		C(vmaxrCITSISOD, vmaxGluT) = -0.286		C(vmaxPGK, vmaxfCS) = -0.100
C(vmaxfGLDH, vmaxfASTA) = -0.299		C(vmaxME, vmaxrGLDH) = -0.286		C(vmaxfCK, vmaxgrowth) = -0.100
C(vmaxATPase, vmaxASX) = 0.298		C(vmaxfLDH, vmaxPDH) = 0.285		C(vmaxresp, vmaxleak) = -0.434
C(vmaxPGI, vmaxrGLNS) = 0.298		C(vmaxHK, vmaxrCITSISOD) = -0.285		C(vmaxTKTA, vmaxresp) = 0.433
C(vmaxPK, vmaxSAL) = -0.298		C(vmaxrLDH, vmaxrAK) = 0.285		C(vmaxTKTA, vmaxfGLDH) = -0.433
C(vmaxME, vmaxASX) = 0.298		C(vmaxPGK, vmaxAKGDH) = -0.284		C(vmaxPC, vmaxresp) = 0.432
C(vmaxPFKALD, vmaxfAK) = 0.296		C(vmaxME, vmaxPC) = 0.284		C(vmaxPK, vmaxATPase) = 0.432
C(vmaxPPRibP, vmaxAA2) = 0.296		C(vmaxATPase, vmaxNADPHox) = 0.284		C(vmaxrAlaTA, vmaxgrowth) = -0.432
C(vmaxrSDHFUM, vmaxNADPHox) = 0.295		C(vmaxTKTA, vmaxfSDHFUM) = -0.283		C(vmaxEP, vmaxAA1) = 0.431
C(vmaxrSDHFUM, vmaxrASTA) = 0.295		C(vmaxrCS, vmaxGluT) = 0.282		C(vmaxPDH, vmaxfGLNS) = 0.431
C(vmaxfCS, vmaxgrowth) = 0.295		C(vmaxPGK, vmaxME) = -0.281		C(vmaxPK, vmaxfGLNS) = -0.430
C(vmaxfAK, vmaxgrowth) = -0.294		C(vmaxrSDHFUM, vmaxrAlaTA) = -0.281		C(vmaxfMDH, vmaxfCK) = 0.429
C(vmaxPGI, vmaxPPRibP) = -0.294		C(vmaxrGLDH, vmaxGluT) = 0.280		C(vmaxfAK, vmaxrASTA) = -0.429
C(vmaxATPase, vmaxNADPHox) = -0.294		C(vmaxPDH, vmaxrCS) = -0.280		C(vmaxrLDH, vmaxfCK) = 0.428
C(vmaxAKGDH, vmaxrMDH) = -0.293		C(vmaxTKTA, vmaxME) = 0.279		C(vmaxrCITSISOD, vmaxrAK) = -0.428
C(vmaxrGLDH, vmaxrAlaTA) = -0.292		C(vmaxfCITSISOD, vmaxfCK) = -0.279		C(vmaxrCS, vmaxleak) = -0.428
C(vmaxPGK, vmaxfASTA) = -0.292		C(vmaxleak, vmaxfASTA) = 0.279		C(vmaxfLDH, vmaxfMDH) = 0.427
C(vmaxleak, vmaxNADPHox) = -0.292		C(vmaxrSDHFUM, vmaxATPase) = -0.279		C(vmaxPC, vmaxfGLDH) = -0.426
C(vmaxG6PDHPGLcDH, vmaxfASTA) = 0.291		C(vmaxfAlaTA, vmaxAA1) = -0.279		C(vmaxEP, vmaxATPase) = -0.424
C(vmaxHK, vmaxfAK) = 0.291		C(vmaxPK, vmaxrAK) = 0.278		C(vmaxNADPHox, vmaxSAL) = -0.424
C(vmaxPGI, vmaxrAlaTA) = 0.291		C(vmaxfLDH, vmaxAKGDH) = 0.277		C(vmaxPGI, vmaxrLDH) = -0.424
C(vmaxfGLDH, vmaxAA1) = 0.289		C(vmaxPPRibP, vmaxrASTA) = -0.276		C(vmaxrGLNS, vmaxrASTA) = 0.421
C(vmaxPDH, vmaxrCK) = 0.289		C(vmaxfCITSISOD, vmaxfSDHFUM) = -0.275		C(vmaxrCS, vmaxfAlaTA) = -0.421
C(vmaxfMDH, vmaxrGLDH) = -0.286		C(vmaxfASTA, vmaxAA1) = 0.273		C(vmaxfGLDH, vmaxfASTA) = 0.421
C(vmaxfCS, vmaxfAK) = -0.286		C(vmaxrSDHFUM, vmaxfMDH) = 0.273		C(vmaxPC, vmaxAA2) = 0.420
C(vmaxGluT, vmaxresp) = 0.286		C(vmaxfCS, vmaxATPase) = -0.272		C(vmaxSAL, vmaxrASTA) = -0.420
C(vmaxfCITSISOD, vmaxresp) = -0.285		C(vmaxAKGDH, vmaxAA1) = -0.271		C(vmaxPK, vmaxfASTA) = 0.419
C(vmaxPGI, vmaxTKTA) = -0.285		C(vmaxfCK, vmaxSAL) = -0.271		C(vmaxfCITSISOD, vmaxPPRibP) = -0.419
C(vmaxfCS, vmaxleak) = -0.284		C(vmaxPDH, vmaxfGLDH) = 0.271		C(vmaxfSDHFUM, vmaxrASTA) = -0.419
C(vmaxrLDH, vmaxfMDH) = -0.284		C(vmaxASX, vmaxAA2) = 0.269		C(vmaxPFKALD, vmaxrCS) = -0.418
C(vmaxrGLNS, vmaxPPRibP) = -0.284		C(vmaxfGLDH, vmaxrAlaTA) = 0.268		C(vmaxfAK, vmaxASX) = 0.418
C(vmaxPGK, vmaxrCK) = 0.283		C(vmaxfCITSISOD, vmaxrAlaTA) = 0.267		C(vmaxfGLNS, vmaxASX) = -0.418
C(vmaxGluT, vmaxSAL) = 0.280		C(vmaxrGLNS, vmaxrASTA) = 0.267		C(vmaxleak, vmaxNADPHox) = -0.417
C(vmaxrCS, vmaxrCITSISOD) = -0.280		C(vmaxrCS, vmaxrASTA) = -0.267		C(vmaxHK, vmaxrAK) = -0.417
C(vmaxPGK, vmaxG6PDHPGLcDH) = -0.279		C(vmaxTKTA, vmaxGluT) = -0.266		C(vmaxfCS, vmaxfGLDH) = -0.417
C(vmaxfGLDH, vmaxfAlaTA) = -0.279		C(vmaxresp, vmaxgrowth) = -0.265		C(vmaxHK, vmaxfSDHFUM) = -0.416
C(vmaxrGLNS, vmaxleak) = 0.279		C(vmaxrGLDH, vmaxfASTA) = -0.264		C(vmaxPK, vmaxrAK) = 0.415
C(vmaxNADPHox, vmaxSAL) = 0.279		C(vmaxPDH, vmaxrAlaTA) = -0.263		C(vmaxrSDHFUM, vmaxrAK) = -0.415
C(vmaxHK, vmaxSAL) = 0.278		C(vmaxfCS, vmaxfAK) = 0.263		C(vmaxPPRibP, vmaxAA2) = 0.415
C(vmaxfCITSISOD, vmaxSAL) = -0.278		C(vmaxME, vmaxNADPHox) = 0.262		C(vmaxfMDH, vmaxfAlaTA) = -0.414
C(vmaxrMDH, vmaxfAlaTA) = -0.277		C(vmaxfCS, vmaxfGLDH) = -0.262		C(vmaxPDH, vmaxATPase) = -0.414
C(vmaxfCK, vmaxgrowth) = -0.276		C(vmaxleak, vmaxrAK) = -0.262		C(vmaxfMDH, vmaxME) = -0.413
C(vmaxrCITSISOD, vmaxrASTA) = 0.274		C(vmaxAKGDH, vmaxresp) = 0.262		C(vmaxrGLNS, vmaxgrowth) = -0.411
C(vmaxPDH, vmaxresp) = -0.273		C(vmaxrCITSISOD, vmaxPC) = 0.261		C(vmaxfLDH, vmaxrCITSISOD) = 0.411
C(vmaxPGK, vmaxfCITSISOD) = 0.273		C(vmaxME, vmaxASX) = -0.259		C(vmaxfCS, vmaxrSDHFUM) = -0.410
C(vmaxAKGDH, vmaxATPase) = -0.272		C(vmaxG6PDHPGLcDH, vmaxresp) = 0.259		C(vmaxAKGDH, vmaxPC) = -0.410
C(vmaxrCITSISOD, vmaxrSDHFUM) = 0.269		C(vmaxrLDH, vmaxrGLDH) = -0.257		C(vmaxPFKALD, vmaxASX) = 0.409
C(vmaxHK, vmaxAA1) = 0.269		C(vmaxfCITSISOD, vmaxSAL) = 0.257		C(vmaxEP, vmaxASX) = -0.409
C(vmaxPC, vmaxrASTA) = 0.269		C(vmaxPGK, vmaxrAK) = -0.256		C(vmaxrCITSISOD, vmaxAA1) = 0.404
C(vmaxPGK, vmaxGluT) = -0.269		C(vmaxPGI, vmaxNADPHox) = 0.256		C(vmaxEP, vmaxfSDHFUM) = -0.404
C(vmaxPDH, vmaxATPase) = 0.268		C(vmaxfSDHFUM, vmaxrGLDH) = 0.256		C(vmaxG6PDHPGLcDH, vmaxfMDH) = 0.404
C(vmaxrCS, vmaxPPRibP) = -0.266		C(vmaxrGLDH, vmaxleak) = 0.255		C(vmaxrLDH, vmaxPC) = 0.403
C(vmaxrCITSISOD, vmaxPC) = 0.266		C(vmaxME, vmaxfGLDH) = -0.253		C(vmaxG6PDHPGLcDH, vmaxTKTA) = 0.400
C(vmaxHK, vmaxNADPHox) = 0.266		C(vmaxPGI, vmaxresp) = 0.252		C(vmaxPFKALD, vmaxfAlaTA) = 0.397
C(vmaxTKTA, vmaxrCS) = 0.264		C(vmaxfCITSISOD, vmaxrSDHFUM) = -0.252		C(vmaxEP, vmaxfCITSISOD) = 0.397
C(vmaxPGI, vmaxfCS) = -0.264		C(vmaxfSDHFUM, vmaxrGLNS) = 0.252		C(vmaxEP, vmaxSAL) = -0.394
C(vmaxG6PDHPGLcDH, vmaxrAlaTA) = -0.263		C(vmaxPGK, vmaxfGLDH) = 0.251		C(vmaxfCS, vmaxrMDH) = -0.393
C(vmaxfCS, vmaxrCK) = 0.262		C(vmaxrCS, vmaxrGLDH) = -0.250		C(vmaxfGLDH, vmaxPPRibP) = 0.390
C(vmaxfLDH, vmaxfCS) = 0.261		C(vmaxPK, vmaxfLDH) = 0.249		C(vmaxrCITSISOD, vmaxrGLNS) = -0.390
C(vmaxrLDH, vmaxASX) = -0.261		C(vmaxG6PDHPGLcDH, vmaxfCK) = -0.249		C(vmaxfMDH, vmaxATPase) = -0.390
C(vmaxresp, vmaxNADPHox) = -0.261		C(vmaxME, vmaxfASTA) = -0.247		C(vmaxPGK, vmaxrAlaTA) = 0.389
C(vmaxPGI, vmaxfAK) = -0.260		C(vmaxPGI, vmaxfCK) = 0.247		C(vmaxrCS, vmaxAKGDH) = 0.387
C(vmaxrCITSISOD, vmaxgrowth) = -0.260		C(vmaxG6PDHPGLcDH, vmaxleak) = -0.247		C(vmaxPFKALD, vmaxrGLNS) = -0.386
C(vmaxPDH, vmaxgrowth) = 0.260		C(vmaxPC, vmaxleak) = 0.244		C(vmaxPFKALD, vmaxrSDHFUM) = -0.384
C(vmaxrLDH, vmaxfGLDH) = -0.259		C(vmaxfMDH, vmaxPPRibP) = 0.244		C(vmaxPC, vmaxATPase) = -0.382
C(vmaxEP, vmaxPDH) = 0.258		C(vmaxME, vmaxrCK) = -0.244		C(vmaxPGI, vmaxrCS) = -0.382
C(vmaxfAlaTA, vmaxfASTA) = -0.257		C(vmaxrLDH, vmaxfASTA) = -0.244		C(vmaxHK, vmaxrGLDH) = -0.379
C(vmaxPDH, vmaxfGLDH) = 0.257		C(vmaxPDH, vmaxfSDHFUM) = 0.242		C(vmaxPDH, vmaxrAlaTA) = -0.379
C(vmaxTKTA, vmaxfASTA) = -0.257		C(vmaxfLDH, vmaxfCS) = -0.242		C(vmaxPK, vmaxrAlaTA) = 0.379
C(vmaxPFKALD, vmaxATPase) = -0.257		C(vmaxfAlaTA, vmaxATPase) = 0.242		C(vmaxPPRibP, vmaxASX) = -0.379
C(vmaxleak, vmaxPPRibP) = -0.256		C(vmaxfMDH, vmaxATPase) = -0.241		C(vmaxfLDH, vmaxEP) = 0.378
C(vmaxrCS, vmaxME) = 0.255		C(vmaxPDH, vmaxAKGDH) = -0.241		C(vmaxPGI, vmaxrGLNS) = -0.378
C(vmaxPK, vmaxfLDH) = -0.254		C(vmaxPDH, vmaxrGLDH) = 0.240		C(vmaxHK, vmaxG6PDHPGLcDH) = 0.376
C(vmaxPPRibP, vmaxASX) = 0.254		C(vmaxrSDHFUM, vmaxNADPHox) = -0.240		C(vmaxfMDH, vmaxresp) = 0.375
C(vmaxrLDH, vmaxrGLNS) = -0.254		C(vmaxrGLDH, vmaxAA2) = 0.239		C(vmaxME, vmaxrASTA) = -0.374
C(vmaxrAK, vmaxAA1) = 0.252		C(vmaxPC, vmaxAA2) = 0.238		C(vmaxrAlaTA, vmaxrASTA) = -0.374
C(vmaxfAlaTA, vmaxfCK) = 0.250		C(vmaxHK, vmaxrAK) = -0.238		C(vmaxTKTA, vmaxATPase) = -0.373
C(vmaxEP, vmaxfAlaTA) = -0.249		C(vmaxTKTA, vmaxresp) = 0.237		C(vmaxG6PDHPGLcDH, vmaxPC) = 0.373
C(vmaxrAlaTA, vmaxNADPHox) = 0.249		C(vmaxPK, vmaxfAlaTA) = 0.237		C(vmaxrLDH, vmaxrGLNS) = 0.373
C(vmaxPFKALD, vmaxfMDH) = 0.249		C(vmaxPGK, vmaxrASTA) = -0.236		C(vmaxTKTA, vmaxrAK) = -0.372
C(vmaxfGLDH, vmaxrGLDH) = -0.248		C(vmaxfAK, vmaxAA2) = 0.236		C(vmaxfLDH, vmaxPC) = 0.370
C(vmaxPK, vmaxfASTA) = 0.248		C(vmaxHK, vmaxfCITSISOD) = 0.235		C(vmaxfASTA, vmaxrASTA) = -0.368
C(vmaxfMDH, vmaxME) = -0.247		C(vmaxPFKALD, vmaxSAL) = 0.235		C(vmaxrCITSISOD, vmaxPPRibP) = 0.368
C(vmaxTKTA, vmaxrMDH) = 0.247		C(vmaxHK, vmaxPGI) = -0.235		C(vmaxEP, vmaxfCK) = 0.368
C(vmaxresp, vmaxSAL) = 0.246		C(vmaxrCS, vmaxAA2) = 0.235		C(vmaxPGI, vmaxrSDHFUM) = -0.368
C(vmaxPGI, vmaxrAK) = 0.245		C(vmaxfLDH, vmaxME) = 0.234		C(vmaxrGLNS, vmaxresp) = 0.367
C(vmaxHK, vmaxAKGDH) = 0.244		C(vmaxfAlaTA, vmaxleak) = 0.234		C(vmaxPGI, vmaxSAL) = 0.365
C(vmaxfGLDH, vmaxATPase) = 0.242		C(vmaxGluT, vmaxfCK) = -0.234		C(vmaxrGLDH, vmaxPPRibP) = -0.363
C(vmaxPK, vmaxATPase) = -0.240		C(vmaxSAL, vmaxASX) = -0.233		C(vmaxrCITSISOD, vmaxrSDHFUM) = 0.362
C(vmaxfLDH, vmaxNADPHox) = -0.240		C(vmaxfSDHFUM, vmaxME) = 0.233		C(vmaxfMDH, vmaxAA1) = -0.362
C(vmaxNADPHox, vmaxfASTA) = -0.240		C(vmaxAKGDH, vmaxASX) = -0.233		C(vmaxfCK, vmaxPPRibP) = 0.362
C(vmaxPDH, vmaxfCK) = -0.239		C(vmaxrLDH, vmaxrGLNS) = 0.233		C(vmaxPFKALD, vmaxPC) = -0.361
C(vmaxfCS, vmaxresp) = -0.238		C(vmaxrAlaTA, vmaxATPase) = -0.233		C(vmaxATPase, vmaxrCK) = -0.361
C(vmaxleak, vmaxfCK) = 0.237		C(vmaxPDH, vmaxNADPHox) = -0.233		C(vmaxfAK, vmaxrAK) = 0.358
C(vmaxfCITSISOD, vmaxgrowth) = 0.236		C(vmaxGluT, vmaxresp) = 0.231		C(vmaxEP, vmaxfCS) = -0.358
C(vmaxHK, vmaxPFKALD) = -0.236		C(vmaxPGI, vmaxrGLNS) = 0.231		C(vmaxPFKALD, vmaxGluT) = -0.356
C(vmaxTKTA, vmaxGluT) = -0.235		C(vmaxPDH, vmaxrCITSISOD) = 0.230		C(vmaxrGLNS, vmaxAA1) = -0.355
C(vmaxTKTA, vmaxfCITSISOD) = 0.234		C(vmaxGluT, vmaxATPase) = -0.230		C(vmaxfSDHFUM, vmaxleak) = 0.355
C(vmaxPFKALD, vmaxfGLDH) = -0.233		C(vmaxfCS, vmaxfGLNS) = -0.230		C(vmaxrSDHFUM, vmaxrGLNS) = 0.354
C(vmaxGluT, vmaxgrowth) = -0.233		C(vmaxfSDHFUM, vmaxrCK) = 0.230		C(vmaxPGK, vmaxrLDH) = 0.354
C(vmaxfMDH, vmaxPC) = 0.233		C(vmaxPK, vmaxG6PDHPGLcDH) = 0.230		C(vmaxHK, vmaxfCITSISOD) = 0.353
C(vmaxPK, vmaxresp) = 0.230		C(vmaxME, vmaxATPase) = 0.228		C(vmaxPK, vmaxleak) = 0.353
C(vmaxrLDH, vmaxNADPHox) = -0.229		C(vmaxrSDHFUM, vmaxfAlaTA) = 0.226		C(vmaxfMDH, vmaxfGLNS) = 0.352
C(vmaxASX, vmaxrASTA) = 0.229		C(vmaxfLDH, vmaxASX) = -0.226		C(vmaxPK, vmaxfMDH) = -0.351
C(vmaxrCS, vmaxfAlaTA) = -0.227		C(vmaxPGK, vmaxPC) = -0.225		C(vmaxfGLDH, vmaxrAlaTA) = -0.350
C(vmaxfLDH, vmaxAA2) = 0.227		C(vmaxrGLDH, vmaxASX) = 0.224		C(vmaxAKGDH, vmaxfGLDH) = 0.349
C(vmaxASX, vmaxAA1) = -0.225		C(vmaxfCITSISOD, vmaxgrowth) = -0.224		C(vmaxG6PDHPGLcDH, vmaxrASTA) = 0.348
C(vmaxrLDH, vmaxPDH) = -0.225		C(vmaxrSDHFUM, vmaxAA2) = 0.224		C(vmaxPFKALD, vmaxPDH) = -0.347
C(vmaxrSDHFUM, vmaxPPRibP) = -0.224		C(vmaxrCS, vmaxAKGDH) = -0.223		C(vmaxrCITSISOD, vmaxfGLNS) = 0.346
C(vmaxAKGDH, vmaxASX) = -0.223		C(vmaxrASTA, vmaxAA2) = -0.222		C(vmaxrCK, vmaxPPRibP) = 0.345
C(vmaxrSDHFUM, vmaxfASTA) = -0.223		C(vmaxTKTA, vmaxfCS) = -0.222		C(vmaxPPRibP, vmaxfASTA) = -0.345
C(vmaxrMDH, vmaxrAlaTA) = -0.222		C(vmaxPGK, vmaxfASTA) = 0.221		C(vmaxHK, vmaxfASTA) = -0.344
C(vmaxTKTA, vmaxresp) = -0.221		C(vmaxPGK, vmaxSAL) = 0.221		C(vmaxG6PDHPGLcDH, vmaxAKGDH) = 0.344
C(vmaxrCITSISOD, vmaxNADPHox) = -0.217		C(vmaxPK, vmaxME) = 0.220		C(vmaxATPase, vmaxNADPHox) = -0.344
C(vmaxPFKALD, vmaxrCK) = 0.217		C(vmaxrGLNS, vmaxrGLDH) = 0.220		C(vmaxfCS, vmaxfAlaTA) = -0.343
C(vmaxrGLDH, vmaxrASTA) = -0.217		C(vmaxfCITSISOD, vmaxrCITSISOD) = -0.219		C(vmaxrLDH, vmaxG6PDHPGLcDH) = 0.341
C(vmaxPK, vmaxTKTA) = -0.217		C(vmaxPPRibP, vmaxSAL) = -0.219		C(vmaxfSDHFUM, vmaxgrowth) = 0.340
C(vmaxEP, vmaxgrowth) = 0.215		C(vmaxPGK, vmaxfCITSISOD) = 0.219		C(vmaxPGI, vmaxfASTA) = 0.338
C(vmaxPFKALD, vmaxASX) = -0.215		C(vmaxfCS, vmaxNADPHox) = -0.218		C(vmaxTKTA, vmaxfCITSISOD) = 0.336
C(vmaxrCITSISOD, vmaxleak) = 0.215		C(vmaxGluT, vmaxSAL) = -0.218		C(vmaxAKGDH, vmaxrCK) = 0.334
C(vmaxPGI, vmaxME) = -0.215		C(vmaxTKTA, vmaxrAK) = 0.217		C(vmaxASX, vmaxfASTA) = 0.334
C(vmaxG6PDHPGLcDH, vmaxATPase) = -0.214		C(vmaxfCS, vmaxrAlaTA) = 0.217		C(vmaxPGI, vmaxfCK) = -0.334
C(vmaxrCITSISOD, vmaxAKGDH) = 0.213		C(vmaxrGLDH, vmaxresp) = 0.216		C(vmaxPFKALD, vmaxEP) = -0.334
C(vmaxrMDH, vmaxrGLNS) = -0.212		C(vmaxrCK, vmaxAA2) = 0.216		C(vmaxPK, vmaxrGLNS) = -0.333
C(vmaxrAK, vmaxASX) = -0.210		C(vmaxrLDH, vmaxrCS) = -0.215		C(vmaxfSDHFUM, vmaxrAK) = 0.333
C(vmaxTKTA, vmaxAA1) = -0.210		C(vmaxrSDHFUM, vmaxGluT) = 0.215		C(vmaxPGK, vmaxAA2) = 0.333
C(vmaxPK, vmaxAA2) = 0.209		C(vmaxrGLDH, vmaxPPRibP) = -0.214		C(vmaxPGI, vmaxNADPHox) = 0.332
C(vmaxG6PDHPGLcDH, vmaxSAL) = -0.209		C(vmaxfCK, vmaxASX) = -0.214		C(vmaxresp, vmaxNADPHox) = 0.332
C(vmaxPGK, vmaxrCITSISOD) = -0.208		C(vmaxfCS, vmaxAKGDH) = -0.213		C(vmaxrCS, vmaxrMDH) = -0.332
C(vmaxEP, vmaxfCS) = -0.207		C(vmaxfSDHFUM, vmaxrASTA) = 0.213		C(vmaxTKTA, vmaxrCK) = -0.331
C(vmaxfASTA, vmaxgrowth) = 0.206		C(vmaxfASTA, vmaxgrowth) = 0.213		C(vmaxPGI, vmaxAA1) = 0.330
C(vmaxTKTA, vmaxfAK) = 0.205		C(vmaxfCITSISOD, vmaxrAK) = 0.212		C(vmaxfCITSISOD, vmaxASX) = 0.330
C(vmaxfCITSISOD, vmaxleak) = -0.205		C(vmaxPGK, vmaxNADPHox) = -0.212		C(vmaxPGI, vmaxrGLDH) = 0.329
C(vmaxfMDH, vmaxfAlaTA) = 0.205		C(vmaxGluT, vmaxrCK) = 0.211		C(vmaxAKGDH, vmaxrAlaTA) = -0.328
C(vmaxTKTA, vmaxASX) = 0.205		C(vmaxPFKALD, vmaxAA2) = -0.210		C(vmaxrGLDH, vmaxfAK) = 0.326
C(vmaxGluT, vmaxleak) = 0.204		C(vmaxME, vmaxfAK) = -0.210		C(vmaxrLDH, vmaxrAK) = -0.325
C(vmaxPK, vmaxrCITSISOD) = 0.204		C(vmaxrCS, vmaxfMDH) = -0.208		C(vmaxfAlaTA, vmaxrAlaTA) = -0.325
C(vmaxrCS, vmaxfGLDH) = 0.203		C(vmaxrLDH, vmaxresp) = 0.208		C(vmaxrCITSISOD, vmaxAA2) = 0.324
C(vmaxfGLDH, vmaxGluT) = -0.203		C(vmaxPC, vmaxSAL) = -0.207		C(vmaxrLDH, vmaxME) = -0.322
C(vmaxPGI, vmaxAKGDH) = 0.202		C(vmaxfCITSISOD, vmaxrGLDH) = -0.206		C(vmaxrAK, vmaxAA2) = -0.321
C(vmaxPK, vmaxAKGDH) = 0.202		C(vmaxPGK, vmaxfSDHFUM) = -0.206		C(vmaxrCITSISOD, vmaxfAK) = -0.320
C(vmaxrGLDH, vmaxNADPHox) = -0.202		C(vmaxfAK, vmaxNADPHox) = -0.206		C(vmaxGluT, vmaxPPRibP) = 0.318
C(vmaxrMDH, vmaxfAK) = 0.202		C(vmaxPGI, vmaxSAL) = 0.202		C(vmaxPGI, vmaxGluT) = -0.318
C(vmaxfCITSISOD, vmaxfGLDH) = 0.201		C(vmaxTKTA, vmaxgrowth) = -0.202		C(vmaxPFKALD, vmaxrCK) = 0.317
C(vmaxfAlaTA, vmaxrAlaTA) = -0.201		C(vmaxrSDHFUM, vmaxPC) = 0.201		C(vmaxleak, vmaxfAK) = 0.316
C(vmaxrMDH, vmaxAA1) = -0.200		C(vmaxPGI, vmaxrCITSISOD) = 0.201		C(vmaxNADPHox, vmaxfASTA) = -0.315
C(vmaxfMDH, vmaxAA2) = -0.200		C(vmaxrGLNS, vmaxPPRibP) = -0.200		C(vmaxfGLDH, vmaxATPase) = -0.314
C(vmaxrCITSISOD, vmaxASX) = -0.200		C(vmaxPFKALD, vmaxAKGDH) = 0.200		C(vmaxSAL, vmaxASX) = 0.313
C(vmaxfMDH, vmaxleak) = 0.200		C(vmaxPK, vmaxPDH) = -0.200		C(vmaxG6PDHPGLcDH, vmaxrMDH) = -0.312
C(vmaxrAK, vmaxrASTA) = 0.199		C(vmaxG6PDHPGLcDH, vmaxrGLDH) = -0.200		C(vmaxfASTA, vmaxAA1) = 0.311
C(vmaxfMDH, vmaxrAK) = 0.198		C(vmaxrGLNS, vmaxfGLDH) = -0.200		C(vmaxfGLDH, vmaxAA1) = 0.311
C(vmaxHK, vmaxresp) = -0.198		C(vmaxrSDHFUM, vmaxASX) = 0.199		C(vmaxAKGDH, vmaxATPase) = -0.311
C(vmaxfAK, vmaxASX) = 0.197		C(vmaxGluT, vmaxAA2) = 0.199		C(vmaxPC, vmaxgrowth) = -0.311
C(vmaxPK, vmaxAA1) = 0.196		C(vmaxfMDH, vmaxfAlaTA) = -0.198		C(vmaxfLDH, vmaxTKTA) = 0.310
C(vmaxrLDH, vmaxresp) = -0.195		C(vmaxrLDH, vmaxPC) = -0.198		C(vmaxPK, vmaxrLDH) = -0.310
C(vmaxrGLNS, vmaxrASTA) = -0.195		C(vmaxfCS, vmaxASX) = -0.198		C(vmaxfAlaTA, vmaxfCK) = -0.309
C(vmaxfCS, vmaxrAK) = -0.194		C(vmaxAKGDH, vmaxGluT) = -0.197		C(vmaxPGK, vmaxrCITSISOD) = 0.308
C(vmaxrASTA, vmaxAA1) = -0.193		C(vmaxfGLNS, vmaxrGLDH) = -0.197		C(vmaxrGLNS, vmaxAA2) = 0.307
C(vmaxfCS, vmaxrCITSISOD) = -0.192		C(vmaxTKTA, vmaxrGLDH) = 0.195		C(vmaxPGI, vmaxPGK) = -0.306
C(vmaxPFKALD, vmaxPDH) = 0.191		C(vmaxrCS, vmaxleak) = 0.195		C(vmaxPK, vmaxAA2) = -0.306
C(vmaxfAlaTA, vmaxrCK) = 0.190		C(vmaxPGI, vmaxME) = 0.194		C(vmaxrCITSISOD, vmaxrASTA) = 0.305
C(vmaxPGK, vmaxrCS) = 0.189		C(vmaxfAK, vmaxPPRibP) = -0.193		C(vmaxrCITSISOD, vmaxGluT) = 0.303
C(vmaxTKTA, vmaxleak) = -0.188		C(vmaxresp, vmaxATPase) = 0.193		C(vmaxfCS, vmaxrCK) = -0.300
C(vmaxPC, vmaxNADPHox) = 0.188		C(vmaxHK, vmaxfAK) = 0.193		C(vmaxfCS, vmaxNADPHox) = 0.300
C(vmaxATPase, vmaxPPRibP) = -0.188		C(vmaxPDH, vmaxfGLNS) = 0.192		C(vmaxfCK, vmaxASX) = -0.299
C(vmaxrGLDH, vmaxGluT) = 0.187		C(vmaxfSDHFUM, vmaxresp) = 0.192		C(vmaxrSDHFUM, vmaxAA1) = 0.298
C(vmaxGluT, vmaxfAK) = -0.187		C(vmaxrAK, vmaxNADPHox) = 0.191		C(vmaxPDH, vmaxresp) = 0.296
C(vmaxleak, vmaxfASTA) = 0.186		C(vmaxAKGDH, vmaxfASTA) = -0.191		C(vmaxrLDH, vmaxAA1) = -0.296
C(vmaxHK, vmaxrASTA) = -0.185		C(vmaxfCITSISOD, vmaxGluT) = 0.190		C(vmaxfAlaTA, vmaxAA2) = -0.295
C(vmaxG6PDHPGLcDH, vmaxrGLDH) = -0.185		C(vmaxfCITSISOD, vmaxfASTA) = -0.190		C(vmaxrGLDH, vmaxfAlaTA) = -0.294
C(vmaxfCITSISOD, vmaxrAlaTA) = -0.184		C(vmaxTKTA, vmaxfCK) = 0.190		C(vmaxPGI, vmaxME) = 0.294
C(vmaxfCITSISOD, vmaxrGLDH) = -0.183		C(vmaxrAK, vmaxfCK) = 0.189		C(vmaxrLDH, vmaxrCITSISOD) = 0.293
C(vmaxfGLNS, vmaxfCK) = -0.183		C(vmaxPFKALD, vmaxfAlaTA) = -0.189		C(vmaxEP, vmaxME) = -0.292
C(vmaxfLDH, vmaxrGLDH) = 0.183		C(vmaxPK, vmaxrGLDH) = 0.189		C(vmaxrMDH, vmaxrAlaTA) = -0.291
C(vmaxrAlaTA, vmaxGluT) = 0.181		C(vmaxPDH, vmaxrASTA) = -0.189		C(vmaxPC, vmaxrAlaTA) = -0.291
C(vmaxfCITSISOD, vmaxfAK) = 0.181		C(vmaxfMDH, vmaxGluT) = -0.189		C(vmaxrLDH, vmaxrMDH) = -0.291
C(vmaxrAK, vmaxrCK) = -0.181		C(vmaxrCITSISOD, vmaxAKGDH) = -0.188		C(vmaxEP, vmaxfMDH) = 0.289
C(vmaxPK, vmaxrGLNS) = -0.181		C(vmaxfCITSISOD, vmaxrASTA) = 0.188		C(vmaxPFKALD, vmaxresp) = -0.289
C(vmaxrLDH, vmaxrMDH) = -0.180		C(vmaxfAlaTA, vmaxASX) = 0.185		C(vmaxPDH, vmaxrGLDH) = 0.287
C(vmaxEP, vmaxATPase) = -0.180		C(vmaxrSDHFUM, vmaxfAK) = -0.184		C(vmaxfMDH, vmaxASX) = -0.287
C(vmaxrCITSISOD, vmaxfAlaTA) = 0.179		C(vmaxPFKALD, vmaxfLDH) = 0.183		C(vmaxrASTA, vmaxAA1) = 0.286
C(vmaxrCS, vmaxgrowth) = 0.178		C(vmaxfMDH, vmaxfGLDH) = -0.183		C(vmaxrLDH, vmaxfAlaTA) = -0.285
C(vmaxrGLNS, vmaxrCK) = -0.178		C(vmaxTKTA, vmaxfCITSISOD) = 0.182		C(vmaxrCS, vmaxgrowth) = -0.282
C(vmaxfMDH, vmaxrASTA) = 0.178		C(vmaxfCS, vmaxfCITSISOD) = 0.182		C(vmaxATPase, vmaxrAK) = 0.282
C(vmaxPPRibP, vmaxgrowth) = -0.177		C(vmaxSAL, vmaxAA2) = -0.182		C(vmaxrGLNS, vmaxATPase) = -0.282
C(vmaxfCS, vmaxAA2) = 0.176		C(vmaxfLDH, vmaxrSDHFUM) = -0.182		C(vmaxrGLNS, vmaxrAlaTA) = -0.281
C(vmaxrCS, vmaxrAlaTA) = 0.176		C(vmaxPGK, vmaxTKTA) = -0.181		C(vmaxPFKALD, vmaxleak) = -0.281
C(vmaxfLDH, vmaxfAlaTA) = -0.175		C(vmaxfCS, vmaxfCK) = -0.181		C(vmaxrCS, vmaxASX) = -0.280
C(vmaxPFKALD, vmaxrCITSISOD) = 0.175		C(vmaxPFKALD, vmaxPC) = -0.180		C(vmaxPFKALD, vmaxfCK) = -0.279
C(vmaxSAL, vmaxAA1) = 0.174		C(vmaxrAlaTA, vmaxrASTA) = -0.180		C(vmaxEP, vmaxfGLNS) = 0.279
C(vmaxrGLNS, vmaxfGLDH) = -0.174		C(vmaxfAlaTA, vmaxrAK) = 0.178		C(vmaxPFKALD, vmaxPK) = 0.278
C(vmaxPDH, vmaxME) = -0.173		C(vmaxME, vmaxgrowth) = -0.178		C(vmaxAKGDH, vmaxgrowth) = 0.277
C(vmaxrCS, vmaxrGLDH) = -0.173		C(vmaxPC, vmaxfASTA) = -0.177		C(vmaxfLDH, vmaxrAK) = -0.277
C(vmaxTKTA, vmaxNADPHox) = 0.172		C(vmaxfCK, vmaxNADPHox) = 0.177		C(vmaxfMDH, vmaxrCK) = -0.276
C(vmaxfAlaTA, vmaxPPRibP) = 0.172		C(vmaxHK, vmaxPC) = -0.177		C(vmaxrAlaTA, vmaxNADPHox) = -0.276
C(vmaxG6PDHPGLcDH, vmaxrGLNS) = -0.171		C(vmaxPFKALD, vmaxrGLDH) = -0.177		C(vmaxPGK, vmaxfAK) = 0.275
C(vmaxrCS, vmaxAKGDH) = -0.171		C(vmaxTKTA, vmaxfGLDH) = -0.176		C(vmaxPGK, vmaxSAL) = 0.275
C(vmaxrMDH, vmaxPC) = -0.170		C(vmaxHK, vmaxNADPHox) = -0.174		C(vmaxfLDH, vmaxleak) = -0.274
C(vmaxfGLNS, vmaxrASTA) = -0.170		C(vmaxPDH, vmaxME) = 0.174		C(vmaxfGLDH, vmaxrASTA) = -0.274
C(vmaxfAlaTA, vmaxASX) = -0.170		C(vmaxfMDH, vmaxresp) = -0.173		C(vmaxfCS, vmaxSAL) = 0.274
C(vmaxfCK, vmaxrCK) = -0.170		C(vmaxPGK, vmaxPPRibP) = 0.172		C(vmaxHK, vmaxrCK) = 0.274
C(vmaxfGLDH, vmaxAA2) = -0.169		C(vmaxrGLDH, vmaxfAK) = -0.171		C(vmaxPGI, vmaxrAlaTA) = 0.273
C(vmaxfMDH, vmaxgrowth) = -0.168		C(vmaxfSDHFUM, vmaxleak) = -0.171		C(vmaxrGLDH, vmaxrAlaTA) = 0.272
C(vmaxPGK, vmaxfMDH) = -0.168		C(vmaxTKTA, vmaxPC) = 0.171		C(vmaxresp, vmaxAA1) = 0.272
C(vmaxTKTA, vmaxAKGDH) = -0.168		C(vmaxPGK, vmaxfCS) = 0.171		C(vmaxfCS, vmaxGluT) = -0.272
C(vmaxG6PDHPGLcDH, vmaxTKTA) = -0.166		C(vmaxfMDH, vmaxrAK) = 0.170		C(vmaxrMDH, vmaxPC) = -0.269
C(vmaxPPRibP, vmaxNADPHox) = 0.165		C(vmaxHK, vmaxfCS) = 0.169		C(vmaxfAK, vmaxAA1) = -0.268
C(vmaxfCS, vmaxrMDH) = 0.165		C(vmaxrAlaTA, vmaxfCK) = -0.169		C(vmaxPC, vmaxAA1) = 0.268
C(vmaxNADPHox, vmaxrASTA) = -0.164		C(vmaxresp, vmaxrCK) = -0.169		C(vmaxfSDHFUM, vmaxrGLDH) = 0.268
C(vmaxfCITSISOD, vmaxAKGDH) = -0.163		C(vmaxfCS, vmaxPPRibP) = -0.168		C(vmaxfMDH, vmaxPPRibP) = 0.268
C(vmaxPK, vmaxEP) = 0.163		C(vmaxPGI, vmaxfCS) = 0.168		C(vmaxrCK, vmaxAA2) = -0.267
C(vmaxfLDH, vmaxTKTA) = 0.163		C(vmaxfLDH, vmaxG6PDHPGLcDH) = -0.168		C(vmaxEP, vmaxAKGDH) = -0.267
C(vmaxfSDHFUM, vmaxrAK) = 0.163		C(vmaxrAK, vmaxfASTA) = -0.167		C(vmaxME, vmaxAA2) = -0.266
C(vmaxHK, vmaxPGK) = -0.163		C(vmaxAKGDH, vmaxrAlaTA) = -0.167		C(vmaxfSDHFUM, vmaxNADPHox) = -0.266
C(vmaxAKGDH, vmaxGluT) = 0.162		C(vmaxrSDHFUM, vmaxSAL) = 0.167		C(vmaxPK, vmaxfLDH) = -0.266
C(vmaxSAL, vmaxASX) = -0.161		C(vmaxG6PDHPGLcDH, vmaxGluT) = 0.167		C(vmaxAKGDH, vmaxrGLDH) = 0.266
C(vmaxPFKALD, vmaxrGLNS) = 0.161		C(vmaxPDH, vmaxgrowth) = 0.167		C(vmaxHK, vmaxrCITSISOD) = 0.265
C(vmaxrLDH, vmaxfCS) = -0.160		C(vmaxG6PDHPGLcDH, vmaxNADPHox) = -0.167		C(vmaxfAlaTA, vmaxPPRibP) = 0.264
C(vmaxPFKALD, vmaxrAlaTA) = 0.160		C(vmaxfAlaTA, vmaxfCK) = 0.166		C(vmaxPDH, vmaxrCITSISOD) = -0.263
C(vmaxME, vmaxfASTA) = 0.159		C(vmaxfAlaTA, vmaxPPRibP) = -0.166		C(vmaxPGK, vmaxG6PDHPGLcDH) = -0.262
C(vmaxrLDH, vmaxTKTA) = -0.158		C(vmaxfMDH, vmaxrGLDH) = -0.165		C(vmaxrCITSISOD, vmaxgrowth) = 0.262
C(vmaxrAlaTA, vmaxleak) = 0.158		C(vmaxrCK, vmaxSAL) = -0.165		C(vmaxPDH, vmaxfCS) = 0.261
C(vmaxATPase, vmaxAA1) = -0.156		C(vmaxfGLDH, vmaxNADPHox) = 0.165		C(vmaxATPase, vmaxAA1) = -0.261
C(vmaxfCS, vmaxrSDHFUM) = -0.155		C(vmaxME, vmaxrAK) = 0.164		C(vmaxPDH, vmaxASX) = 0.258
C(vmaxPGI, vmaxfCK) = 0.154		C(vmaxfLDH, vmaxfAlaTA) = 0.164		C(vmaxPK, vmaxfAlaTA) = 0.255
C(vmaxPDH, vmaxrMDH) = 0.154		C(vmaxPDH, vmaxrAK) = -0.163		C(vmaxAKGDH, vmaxAA2) = -0.255
C(vmaxrCITSISOD, vmaxME) = -0.154		C(vmaxPDH, vmaxfCS) = -0.163		C(vmaxME, vmaxrCK) = -0.255
C(vmaxHK, vmaxAA2) = -0.153		C(vmaxfGLDH, vmaxrGLDH) = -0.162		C(vmaxfAlaTA, vmaxrASTA) = -0.255
C(vmaxfGLDH, vmaxleak) = -0.151		C(vmaxNADPHox, vmaxfASTA) = -0.161		C(vmaxPK, vmaxG6PDHPGLcDH) = -0.254
C(vmaxrCITSISOD, vmaxrAK) = 0.151		C(vmaxrASTA, vmaxgrowth) = 0.160		C(vmaxPGI, vmaxEP) = 0.252
C(vmaxEP, vmaxfAK) = -0.151		C(vmaxrAK, vmaxAA2) = -0.160		C(vmaxHK, vmaxgrowth) = 0.252
C(vmaxG6PDHPGLcDH, vmaxGluT) = 0.150		C(vmaxrAlaTA, vmaxrCK) = -0.159		C(vmaxPDH, vmaxfAlaTA) = -0.251
C(vmaxG6PDHPGLcDH, vmaxfCITSISOD) = -0.150		C(vmaxfLDH, vmaxPPRibP) = 0.159		C(vmaxrCS, vmaxNADPHox) = 0.250
C(vmaxHK, vmaxgrowth) = -0.149		C(vmaxfGLDH, vmaxgrowth) = 0.159		C(vmaxPGI, vmaxfMDH) = -0.250
C(vmaxHK, vmaxME) = 0.149		C(vmaxfCS, vmaxGluT) = -0.159		C(vmaxG6PDHPGLcDH, vmaxfAlaTA) = -0.249
C(vmaxME, vmaxNADPHox) = 0.149		C(vmaxfGLDH, vmaxASX) = 0.158		C(vmaxG6PDHPGLcDH, vmaxAA2) = 0.249
C(vmaxME, vmaxfCK) = -0.148		C(vmaxfLDH, vmaxfGLDH) = 0.156		C(vmaxAKGDH, vmaxME) = -0.249
C(vmaxrAK, vmaxfCK) = -0.148		C(vmaxrAlaTA, vmaxgrowth) = 0.156		C(vmaxME, vmaxAA1) = -0.249
C(vmaxEP, vmaxfGLDH) = 0.148		C(vmaxfSDHFUM, vmaxfASTA) = 0.156		C(vmaxrAlaTA, vmaxrAK) = 0.248
C(vmaxfSDHFUM, vmaxrSDHFUM) = -0.147		C(vmaxPFKALD, vmaxrSDHFUM) = -0.155		C(vmaxPC, vmaxrCK) = -0.248
C(vmaxfMDH, vmaxPPRibP) = -0.147		C(vmaxPGK, vmaxrSDHFUM) = -0.155		C(vmaxSAL, vmaxgrowth) = 0.248
C(vmaxME, vmaxfGLNS) = -0.145		C(vmaxfLDH, vmaxPC) = -0.154		C(vmaxfCS, vmaxfCITSISOD) = 0.247
C(vmaxATPase, vmaxrCK) = -0.145		C(vmaxfCS, vmaxAA1) = 0.154		C(vmaxAKGDH, vmaxfSDHFUM) = -0.245
C(vmaxfCK, vmaxrASTA) = 0.145		C(vmaxfGLDH, vmaxAA2) = 0.154		C(vmaxrMDH, vmaxPPRibP) = 0.245
C(vmaxfLDH, vmaxATPase) = 0.144		C(vmaxrGLNS, vmaxSAL) = -0.154		C(vmaxfLDH, vmaxrGLNS) = 0.245
C(vmaxSAL, vmaxgrowth) = 0.144		C(vmaxPGK, vmaxrLDH) = -0.154		C(vmaxHK, vmaxrGLNS) = 0.243
C(vmaxrCITSISOD, vmaxATPase) = -0.141		C(vmaxPPRibP, vmaxgrowth) = -0.153		C(vmaxPFKALD, vmaxAKGDH) = 0.243
C(vmaxAKGDH, vmaxfAK) = 0.141		C(vmaxfGLNS, vmaxfASTA) = 0.152		C(vmaxPGI, vmaxrCITSISOD) = -0.241
C(vmaxrLDH, vmaxrCITSISOD) = -0.140		C(vmaxPFKALD, vmaxfCS) = 0.152		C(vmaxPFKALD, vmaxfCS) = 0.239
C(vmaxrGLDH, vmaxfCK) = 0.140		C(vmaxPGK, vmaxASX) = 0.152		C(vmaxEP, vmaxPDH) = 0.238
C(vmaxfAK, vmaxfASTA) = -0.140		C(vmaxfCS, vmaxfSDHFUM) = 0.150		C(vmaxPGI, vmaxrASTA) = -0.238
C(vmaxME, vmaxAA1) = -0.138		C(vmaxPK, vmaxGluT) = -0.150		C(vmaxG6PDHPGLcDH, vmaxfCITSISOD) = -0.236
C(vmaxG6PDHPGLcDH, vmaxrCITSISOD) = 0.138		C(vmaxfAlaTA, vmaxfAK) = -0.149		C(vmaxrCITSISOD, vmaxrAlaTA) = -0.235
C(vmaxfLDH, vmaxrCITSISOD) = -0.136		C(vmaxG6PDHPGLcDH, vmaxATPase) = -0.149		C(vmaxrMDH, vmaxATPase) = -0.234
C(vmaxfLDH, vmaxG6PDHPGLcDH) = 0.136		C(vmaxrCITSISOD, vmaxPPRibP) = -0.149		C(vmaxPGK, vmaxrSDHFUM) = -0.234
C(vmaxfCS, vmaxrGLDH) = 0.136		C(vmaxfGLDH, vmaxATPase) = 0.149		C(vmaxPC, vmaxrGLDH) = -0.233
C(vmaxG6PDHPGLcDH, vmaxPC) = 0.135		C(vmaxTKTA, vmaxSAL) = -0.148		C(vmaxfCS, vmaxrGLNS) = 0.233
C(vmaxfLDH, vmaxME) = 0.133		C(vmaxrLDH, vmaxrASTA) = -0.147		C(vmaxPFKALD, vmaxATPase) = 0.233
C(vmaxfASTA, vmaxAA2) = 0.133		C(vmaxfCITSISOD, vmaxAA2) = -0.147		C(vmaxfGLNS, vmaxrAK) = -0.233
C(vmaxfLDH, vmaxfSDHFUM) = -0.133		C(vmaxME, vmaxPPRibP) = 0.144		C(vmaxPFKALD, vmaxG6PDHPGLcDH) = -0.232
C(vmaxPGI, vmaxgrowth) = 0.133		C(vmaxrCITSISOD, vmaxfMDH) = 0.144		C(vmaxrCITSISOD, vmaxfASTA) = 0.230
C(vmaxrCS, vmaxATPase) = 0.131		C(vmaxPK, vmaxSAL) = 0.142		C(vmaxPGI, vmaxPK) = -0.230
C(vmaxrGLDH, vmaxSAL) = 0.131		C(vmaxPC, vmaxASX) = 0.142		C(vmaxfAlaTA, vmaxSAL) = 0.230
C(vmaxME, vmaxfGLDH) = 0.131		C(vmaxHK, vmaxTKTA) = -0.142		C(vmaxfCK, vmaxAA1) = 0.229
C(vmaxME, vmaxrAlaTA) = 0.130		C(vmaxASX, vmaxrASTA) = 0.142		C(vmaxGluT, vmaxAA1) = 0.228
C(vmaxfLDH, vmaxfGLDH) = 0.130		C(vmaxPDH, vmaxresp) = 0.141		C(vmaxPFKALD, vmaxfGLNS) = -0.228
C(vmaxPK, vmaxfCS) = -0.129		C(vmaxEP, vmaxATPase) = -0.140		C(vmaxfGLNS, vmaxNADPHox) = 0.227
C(vmaxrAlaTA, vmaxgrowth) = -0.128		C(vmaxfLDH, vmaxrAlaTA) = -0.140		C(vmaxleak, vmaxASX) = -0.227
C(vmaxPC, vmaxSAL) = 0.128		C(vmaxfAlaTA, vmaxrASTA) = -0.140		C(vmaxrGLNS, vmaxrGLDH) = 0.227
C(vmaxPFKALD, vmaxrASTA) = 0.128		C(vmaxrMDH, vmaxATPase) = 0.140		C(vmaxPGK, vmaxgrowth) = -0.226
C(vmaxPFKALD, vmaxSAL) = -0.128		C(vmaxG6PDHPGLcDH, vmaxAA2) = -0.140		C(vmaxrAlaTA, vmaxGluT) = -0.225
C(vmaxresp, vmaxATPase) = -0.128		C(vmaxfLDH, vmaxEP) = -0.139		C(vmaxPK, vmaxrGLDH) = 0.225
C(vmaxfLDH, vmaxfGLNS) = 0.127		C(vmaxrAlaTA, vmaxrAK) = -0.139		C(vmaxEP, vmaxrCS) = 0.224
C(vmaxrCITSISOD, vmaxresp) = 0.127		C(vmaxfLDH, vmaxrMDH) = 0.139		C(vmaxrCITSISOD, vmaxfSDHFUM) = -0.223
C(vmaxrLDH, vmaxG6PDHPGLcDH) = 0.127		C(vmaxresp, vmaxNADPHox) = -0.138		C(vmaxleak, vmaxAA2) = 0.223
C(vmaxAKGDH, vmaxSAL) = 0.127		C(vmaxrGLNS, vmaxrAK) = 0.137		C(vmaxPDH, vmaxrMDH) = -0.222
C(vmaxrMDH, vmaxfCK) = -0.127		C(vmaxfGLNS, vmaxgrowth) = -0.136		C(vmaxPFKALD, vmaxrAlaTA) = -0.221
C(vmaxEP, vmaxTKTA) = 0.127		C(vmaxNADPHox, vmaxAA2) = -0.136		C(vmaxrGLDH, vmaxrAK) = 0.221
C(vmaxASX, vmaxAA2) = -0.127		C(vmaxPC, vmaxPPRibP) = -0.136		C(vmaxAA1, vmaxAA2) = -0.220
C(vmaxrAlaTA, vmaxrCK) = -0.126		C(vmaxTKTA, vmaxrASTA) = 0.135		C(vmaxPDH, vmaxfCITSISOD) = 0.220
C(vmaxGluT, vmaxrAK) = 0.126		C(vmaxrAlaTA, vmaxNADPHox) = -0.135		C(vmaxfAK, vmaxPPRibP) = -0.220
C(vmaxfCITSISOD, vmaxrAK) = -0.126		C(vmaxPFKALD, vmaxrASTA) = -0.134		C(vmaxPGK, vmaxrGLDH) = -0.220
C(vmaxG6PDHPGLcDH, vmaxfCS) = -0.125		C(vmaxfGLNS, vmaxASX) = -0.133		C(vmaxPDH, vmaxGluT) = 0.217
C(vmaxrSDHFUM, vmaxfMDH) = 0.125		C(vmaxrCITSISOD, vmaxfAlaTA) = 0.132		C(vmaxrCK, vmaxNADPHox) = 0.217
C(vmaxATPase, vmaxfASTA) = -0.124		C(vmaxPFKALD, vmaxfCK) = 0.132		C(vmaxresp, vmaxrCK) = 0.216
C(vmaxrCS, vmaxfSDHFUM) = 0.124		C(vmaxrCITSISOD, vmaxfSDHFUM) = 0.131		C(vmaxPC, vmaxleak) = -0.216
C(vmaxPC, vmaxASX) = -0.124		C(vmaxfCS, vmaxleak) = -0.131		C(vmaxrAK, vmaxAA1) = -0.215
C(vmaxfGLNS, vmaxASX) = 0.124		C(vmaxfSDHFUM, vmaxGluT) = -0.129		C(vmaxrMDH, vmaxAA2) = -0.213
C(vmaxrCK, vmaxgrowth) = -0.123		C(vmaxfCITSISOD, vmaxAKGDH) = 0.128		C(vmaxNADPHox, vmaxrASTA) = 0.213
C(vmaxrCITSISOD, vmaxrGLDH) = -0.123		C(vmaxEP, vmaxfCK) = -0.128		C(vmaxrAK, vmaxSAL) = 0.212
C(vmaxSAL, vmaxAA2) = -0.121		C(vmaxrMDH, vmaxfCK) = 0.128		C(vmaxPC, vmaxrAK) = -0.211
C(vmaxTKTA, vmaxrAK) = -0.121		C(vmaxPC, vmaxgrowth) = 0.128		C(vmaxrGLDH, vmaxrCK) = -0.209
C(vmaxPDH, vmaxASX) = 0.121		C(vmaxTKTA, vmaxfGLNS) = 0.126		C(vmaxrCITSISOD, vmaxfMDH) = -0.208
C(vmaxEP, vmaxfMDH) = -0.121		C(vmaxrCS, vmaxATPase) = -0.125		C(vmaxHK, vmaxASX) = -0.208
C(vmaxEP, vmaxASX) = -0.119		C(vmaxfLDH, vmaxrCK) = -0.124		C(vmaxPFKALD, vmaxfLDH) = -0.208
C(vmaxfGLDH, vmaxgrowth) = -0.119		C(vmaxfCS, vmaxrCS) = 0.124		C(vmaxfGLDH, vmaxfCK) = -0.206
C(vmaxPGK, vmaxTKTA) = 0.118		C(vmaxfGLDH, vmaxPPRibP) = 0.124		C(vmaxTKTA, vmaxrAlaTA) = -0.206
C(vmaxfCS, vmaxNADPHox) = 0.118		C(vmaxfSDHFUM, vmaxSAL) = -0.123		C(vmaxPGI, vmaxPFKALD) = 0.206
C(vmaxAKGDH, vmaxfSDHFUM) = 0.117		C(vmaxPPRibP, vmaxAA1) = -0.123		C(vmaxrGLDH, vmaxSAL) = 0.205
C(vmaxfGLDH, vmaxfAK) = -0.116		C(vmaxfGLDH, vmaxAA1) = 0.123		C(vmaxfSDHFUM, vmaxfAlaTA) = 0.205
C(vmaxPGI, vmaxPFKALD) = 0.114		C(vmaxHK, vmaxGluT) = 0.123		C(vmaxPFKALD, vmaxME) = 0.203
C(vmaxHK, vmaxASX) = 0.114		C(vmaxAKGDH, vmaxrASTA) = 0.122		C(vmaxPGK, vmaxrCS) = -0.202
C(vmaxfSDHFUM, vmaxfCK) = -0.113		C(vmaxrAlaTA, vmaxGluT) = -0.122		C(vmaxPK, vmaxfGLDH) = 0.201
C(vmaxrCS, vmaxrSDHFUM) = -0.111		C(vmaxPK, vmaxPC) = -0.122		C(vmaxPGK, vmaxrGLNS) = -0.200
C(vmaxG6PDHPGLcDH, vmaxAKGDH) = 0.111		C(vmaxfSDHFUM, vmaxrAlaTA) = -0.121		C(vmaxrGLDH, vmaxfCK) = -0.200
C(vmaxrCITSISOD, vmaxAA1) = 0.111		C(vmaxPFKALD, vmaxfGLDH) = -0.121		C(vmaxPFKALD, vmaxrAK) = 0.200
C(vmaxrMDH, vmaxATPase) = 0.109		C(vmaxfCS, vmaxgrowth) = -0.120		C(vmaxfCS, vmaxfAK) = 0.200
C(vmaxEP, vmaxfSDHFUM) = -0.109		C(vmaxG6PDHPGLcDH, vmaxrGLNS) = -0.120		C(vmaxrCITSISOD, vmaxleak) = -0.197
C(vmaxTKTA, vmaxfCS) = 0.109		C(vmaxPGI, vmaxrCS) = 0.119		C(vmaxrLDH, vmaxPDH) = 0.196
C(vmaxTKTA, vmaxfCK) = -0.108		C(vmaxPK, vmaxPPRibP) = 0.118		C(vmaxrAlaTA, vmaxfAK) = 0.195
C(vmaxrCS, vmaxfMDH) = 0.108		C(vmaxresp, vmaxPPRibP) = -0.118		C(vmaxPK, vmaxAKGDH) = 0.195
C(vmaxPK, vmaxrAK) = 0.107		C(vmaxfCS, vmaxrSDHFUM) = 0.116		C(vmaxfCITSISOD, vmaxrGLNS) = -0.194
C(vmaxEP, vmaxfGLNS) = -0.107		C(vmaxfCK, vmaxrCK) = -0.115		C(vmaxrLDH, vmaxfCITSISOD) = -0.194
C(vmaxfSDHFUM, vmaxASX) = 0.107		C(vmaxSAL, vmaxfASTA) = -0.114		C(vmaxPPRibP, vmaxgrowth) = 0.194
C(vmaxHK, vmaxrSDHFUM) = -0.107		C(vmaxfMDH, vmaxleak) = 0.114		C(vmaxTKTA, vmaxfCS) = 0.193
C(vmaxfCS, vmaxrASTA) = 0.105		C(vmaxSAL, vmaxgrowth) = -0.113		C(vmaxrAlaTA, vmaxfASTA) = 0.193
C(vmaxfMDH, vmaxresp) = 0.104		C(vmaxrSDHFUM, vmaxrASTA) = 0.113		C(vmaxrSDHFUM, vmaxrCK) = 0.193
C(vmaxrSDHFUM, vmaxSAL) = 0.104		C(vmaxPC, vmaxfGLDH) = 0.113		C(vmaxfCS, vmaxrASTA) = -0.191
C(vmaxG6PDHPGLcDH, vmaxrAK) = 0.104		C(vmaxresp, vmaxASX) = -0.113		C(vmaxHK, vmaxrMDH) = 0.191
C(vmaxrAlaTA, vmaxATPase) = -0.100		C(vmaxfMDH, vmaxAA1) = 0.112		C(vmaxrMDH, vmaxSAL) = 0.190
C(vmaxEP, vmaxrCITSISOD) = 0.100		C(vmaxfGLNS, vmaxGluT) = -0.111		C(vmaxfAK, vmaxgrowth) = 0.190
C(vmaxfMDH, vmaxGluT) = -0.100		C(vmaxAKGDH, vmaxrGLDH) = 0.110		C(vmaxfMDH, vmaxrASTA) = 0.190
		C(vmaxHK, vmaxrCK) = 0.110		C(vmaxPGK, vmaxrAK) = -0.190
		C(vmaxPFKALD, vmaxfSDHFUM) = -0.110		C(vmaxPPRibP, vmaxrASTA) = 0.190
		C(vmaxAKGDH, vmaxrAK) = -0.110		C(vmaxHK, vmaxAA2) = 0.188
		C(vmaxfMDH, vmaxrCK) = -0.108		C(vmaxfMDH, vmaxrAK) = -0.187
		C(vmaxHK, vmaxPPRibP) = -0.108		C(vmaxrCS, vmaxfGLDH) = -0.187
		C(vmaxPFKALD, vmaxME) = 0.108		C(vmaxAKGDH, vmaxNADPHox) = -0.186
		C(vmaxPK, vmaxrSDHFUM) = -0.108		C(vmaxfCITSISOD, vmaxrMDH) = 0.186
		C(vmaxrLDH, vmaxfAlaTA) = -0.107		C(vmaxfLDH, vmaxNADPHox) = 0.186
		C(vmaxfSDHFUM, vmaxfAK) = 0.106		C(vmaxASX, vmaxgrowth) = 0.185
		C(vmaxfGLNS, vmaxSAL) = -0.106		C(vmaxfAlaTA, vmaxGluT) = -0.184
		C(vmaxPFKALD, vmaxPGK) = -0.106		C(vmaxG6PDHPGLcDH, vmaxAA1) = -0.183
		C(vmaxleak, vmaxSAL) = -0.105		C(vmaxPFKALD, vmaxPGK) = -0.183
		C(vmaxPGI, vmaxPGK) = -0.103		C(vmaxPGK, vmaxPPRibP) = 0.182
		C(vmaxHK, vmaxrASTA) = 0.103		C(vmaxrGLNS, vmaxPPRibP) = 0.181
		C(vmaxrSDHFUM, vmaxrGLNS) = -0.102		C(vmaxAKGDH, vmaxfGLNS) = 0.181
		C(vmaxrGLNS, vmaxASX) = -0.102		C(vmaxG6PDHPGLcDH, vmaxfAK) = -0.181
		C(vmaxME, vmaxrAlaTA) = -0.102		C(vmaxfAlaTA, vmaxATPase) = -0.180
		C(vmaxAKGDH, vmaxfAK) = -0.101		C(vmaxrCS, vmaxfCITSISOD) = -0.180
		C(vmaxfCS, vmaxAA2) = -0.100		C(vmaxrLDH, vmaxrCK) = -0.179
				C(vmaxfGLDH, vmaxAA2) = -0.179
				C(vmaxAKGDH, vmaxfAlaTA) = 0.179
				C(vmaxrGLNS, vmaxGluT) = 0.178
				C(vmaxfMDH, vmaxNADPHox) = 0.177
				C(vmaxEP, vmaxfASTA) = -0.175
				C(vmaxrGLNS, vmaxrAK) = -0.175
				C(vmaxG6PDHPGLcDH, vmaxEP) = -0.174
				C(vmaxPK, vmaxfCS) = -0.173
				C(vmaxGluT, vmaxgrowth) = -0.173
				C(vmaxEP, vmaxgrowth) = -0.172
				C(vmaxME, vmaxrAK) = 0.172
				C(vmaxAKGDH, vmaxSAL) = -0.172
				C(vmaxrMDH, vmaxNADPHox) = 0.171
				C(vmaxfCS, vmaxrAK) = 0.170
				C(vmaxG6PDHPGLcDH, vmaxrCITSISOD) = -0.169
				C(vmaxG6PDHPGLcDH, vmaxGluT) = 0.169
				C(vmaxPK, vmaxgrowth) = 0.168
				C(vmaxPGK, vmaxfGLNS) = -0.168
				C(vmaxEP, vmaxrGLNS) = -0.166
				C(vmaxfCITSISOD, vmaxrAlaTA) = -0.165
				C(vmaxHK, vmaxrLDH) = 0.165
				C(vmaxHK, vmaxPPRibP) = 0.164
				C(vmaxEP, vmaxrCK) = 0.164
				C(vmaxHK, vmaxfMDH) = 0.164
				C(vmaxfCITSISOD, vmaxfAK) = -0.162
				C(vmaxPGK, vmaxfASTA) = 0.161
				C(vmaxfGLDH, vmaxrGLDH) = -0.160
				C(vmaxfCITSISOD, vmaxrGLDH) = -0.159
				C(vmaxfCS, vmaxrAlaTA) = 0.158
				C(vmaxTKTA, vmaxASX) = -0.158
				C(vmaxfCS, vmaxfMDH) = -0.157
				C(vmaxTKTA, vmaxAKGDH) = -0.156
				C(vmaxrGLDH, vmaxgrowth) = -0.156
				C(vmaxPGI, vmaxAKGDH) = -0.155
				C(vmaxTKTA, vmaxrCITSISOD) = -0.153
				C(vmaxPDH, vmaxPPRibP) = 0.152
				C(vmaxfSDHFUM, vmaxrMDH) = 0.151
				C(vmaxPFKALD, vmaxfGLDH) = 0.150
				C(vmaxEP, vmaxrMDH) = 0.148
				C(vmaxG6PDHPGLcDH, vmaxfGLDH) = -0.146
				C(vmaxNADPHox, vmaxgrowth) = 0.146
				C(vmaxPGK, vmaxEP) = -0.145
				C(vmaxrAK, vmaxgrowth) = 0.145
				C(vmaxrMDH, vmaxfCK) = -0.144
				C(vmaxleak, vmaxrASTA) = -0.141
				C(vmaxfCITSISOD, vmaxrSDHFUM) = 0.140
				C(vmaxPDH, vmaxgrowth) = -0.140
				C(vmaxfCS, vmaxAKGDH) = -0.139
				C(vmaxrGLNS, vmaxfAK) = -0.139
				C(vmaxrAK, vmaxNADPHox) = -0.137
				C(vmaxATPase, vmaxgrowth) = -0.137
				C(vmaxrCITSISOD, vmaxPC) = -0.136
				C(vmaxfSDHFUM, vmaxAA1) = 0.136
				C(vmaxfAK, vmaxrCK) = -0.135
				C(vmaxfGLDH, vmaxresp) = 0.134
				C(vmaxEP, vmaxrAlaTA) = -0.134
				C(vmaxME, vmaxgrowth) = -0.133
				C(vmaxrCS, vmaxrCK) = -0.132
				C(vmaxGluT, vmaxleak) = -0.131
				C(vmaxfGLNS, vmaxAA1) = 0.131
				C(vmaxEP, vmaxleak) = -0.131
				C(vmaxTKTA, vmaxleak) = -0.129
				C(vmaxPPRibP, vmaxNADPHox) = -0.129
				C(vmaxPK, vmaxASX) = 0.129
				C(vmaxPGI, vmaxleak) = 0.129
				C(vmaxrMDH, vmaxresp) = 0.127
				C(vmaxfLDH, vmaxAA1) = 0.127
				C(vmaxPK, vmaxPPRibP) = 0.127
				C(vmaxPGK, vmaxAKGDH) = 0.126
				C(vmaxPDH, vmaxAKGDH) = 0.126
				C(vmaxrAK, vmaxfASTA) = 0.126
				C(vmaxfLDH, vmaxPDH) = 0.125
				C(vmaxPGK, vmaxfLDH) = 0.125
				C(vmaxfLDH, vmaxfCITSISOD) = -0.124
				C(vmaxAKGDH, vmaxfMDH) = -0.124
				C(vmaxrCK, vmaxrASTA) = -0.123
				C(vmaxrGLDH, vmaxNADPHox) = -0.122
				C(vmaxrSDHFUM, vmaxfGLDH) = 0.122
				C(vmaxfCS, vmaxPC) = 0.122
				C(vmaxfLDH, vmaxrMDH) = 0.121
				C(vmaxrCITSISOD, vmaxAKGDH) = 0.120
				C(vmaxAKGDH, vmaxfCK) = 0.119
				C(vmaxAKGDH, vmaxresp) = 0.119
				C(vmaxPPRibP, vmaxAA1) = -0.118
				C(vmaxAKGDH, vmaxrGLNS) = 0.118
				C(vmaxfCITSISOD, vmaxfSDHFUM) = 0.118
				C(vmaxPFKALD, vmaxPPRibP) = -0.118
				C(vmaxEP, vmaxfGLDH) = 0.118
				C(vmaxfMDH, vmaxrAlaTA) = -0.117
				C(vmaxfLDH, vmaxAKGDH) = 0.117
				C(vmaxPFKALD, vmaxrASTA) = -0.117
				C(vmaxfCITSISOD, vmaxME) = -0.116
				C(vmaxAKGDH, vmaxrAK) = -0.116
				C(vmaxPGK, vmaxfGLDH) = 0.115
				C(vmaxfCS, vmaxrCS) = -0.114
				C(vmaxAKGDH, vmaxrASTA) = 0.113
				C(vmaxrMDH, vmaxrASTA) = -0.111
				C(vmaxPC, vmaxASX) = -0.111
				C(vmaxME, vmaxrGLDH) = 0.111
				C(vmaxME, vmaxfGLDH) = -0.111
				C(vmaxrLDH, vmaxleak) = 0.109
				C(vmaxfMDH, vmaxfGLDH) = -0.105
				C(vmaxAKGDH, vmaxrMDH) = 0.104
				C(vmaxPGK, vmaxATPase) = 0.104
				C(vmaxrGLNS, vmaxleak) = -0.103
				C(vmaxrMDH, vmaxrAK) = 0.102
				C(vmaxfAlaTA, vmaxfAK) = 0.101
				C(vmaxPDH, vmaxrASTA) = 0.101

## Sheet: Sheet1
Low	Glucose
Reaction	Flux	0.95	Confidence	Interval
nmol/106	cells/h	Lower	Bound	Upper	Bound
Glc.x	->	Glc				Glc.x->Glc	993.85	931.33	1056.9
Glc	->	Pyr.c	+	Pyr.c		Glc->Pyr.c+Pyr.c	987.51	925.16	1050.4
Pyr.c	<->	Lac.c				Pyr.c<->Lac.c	2000	1880	2120
Pyr.c	<->	Lac.c				Pyr.c<->Lac.c	10000000	3350	Inf
Pyr.m	->	CO2	+	AcCoA.m		Pyr.m->CO2+AcCoA.m	124.04	59.25	183.61
AcCoA.m	+	OAA.m	->	Cit.m		AcCoA.m+OAA.m->Cit.m	124.04	59.25	183.61
Cit.m	<->	AKG.m	+	CO2		Cit.m<->AKG.m+CO2	24.47	-2.81	69.3
Cit.m	<->	AKG.m	+	CO2		Cit.m<->AKG.m+CO2	128.93	60.22	282.62
AKG.m	->	CO2	+	Suc.m		AKG.m->CO2+Suc.m	130.38	107.19	180.33
Suc.m	<->	Fum.m				Suc.m<->Fum.m	130.38	107.19	180.33
Suc.m	<->	Fum.m				Suc.m<->Fum.m	26.63	0	25800
Fum.m	<->	Mal.m				Fum.m<->Mal.m	130.38	107.19	180.33
Fum.m	<->	Mal.m				Fum.m<->Mal.m	1050	0	Inf
Mal.m	<->	OAA.m				Mal.m<->OAA.m	76.75	31.78	134.49
Mal.m	<->	OAA.m				Mal.m<->OAA.m	0	0	25.41
Gln	<->	Glu				Gln<->Glu	143.09	126.08	160.18
Gln	<->	Glu				Gln<->Glu	1280000	0	Inf
Glu	<->	AKG.m				Glu<->AKG.m	105.91	88.51	123.37
Glu	<->	AKG.m				Glu<->AKG.m	2760000	0	Inf
Ser	->	Pyr.c				Ser->Pyr.c	11.16	2.45	19.87
Ser	->	Gly	+	MEETHF		Ser->Gly+MEETHF	6.73	4.08	9.39
Gln.x	->	Gln				Gln.x->Gln	147.05	130.08	164.1
Ser.x	->	Ser				Ser.x->Ser	23.44	16.19	30.69
Ala	->	Ala.x				Ala->Ala.x	32.26	29.32	35.2
Pyr.x	->	Pyr.c				Pyr.x->Pyr.c	75.19	71.28	79.11
Glu	->	Glu.x				Glu->Glu.x	32.43	30.08	34.78
Lac.c	->	Lac.x				Lac.c->Lac.x	2000	1880	2120
Asp.x	->	Asp				Asp.x->Asp	0.44	0	7.71
Pyr.c	<->	Pyr.m				Pyr.c<->Pyr.m	61.84	-2.39	117.55
Pyr.c	<->	Pyr.m				Pyr.c<->Pyr.m	10000000	7460	Inf
Pyr.m	+	CO2	->	OAA.m		Pyr.m+CO2->OAA.m	47.29	24.81	58.9
Mal.m	->	Pyr.m	+	CO2		Mal.m->Pyr.m+CO2	149.28	115.05	175.57
Pyr.m	<->	Ala				Pyr.m<->Ala	39.79	35.61	43.96
Pyr.m	<->	Ala				Pyr.m<->Ala	0.06	0	Inf
Cit.m	->	Cit.c				Cit.m->Cit.c	99.57	21.18	162.92
Cit.c	->	OAA.c	+	AcCoA.c		Cit.c->OAA.c+AcCoA.c	99.57	21.18	162.92
AcCoA.c	->	Lipids				AcCoA.c->Lipids	27	15.24	38.76
OAA.c	<->	Asp				OAA.c<->Asp	7.42	0.03	9.22
OAA.c	<->	Asp				OAA.c<->Asp	0	0	Inf
OAA.c	<->	Mal.c				OAA.c<->Mal.c	92.15	14.49	155.47
OAA.c	<->	Mal.c				OAA.c<->Mal.c	892.75	0	Inf
Mal.c	<->	Mal.m				Mal.c<->Mal.m	95.65	62.54	158.97
Mal.c	<->	Mal.m				Mal.c<->Mal.m	849000	26.41	Inf
Mal.c	<->	Fum.c				Mal.c<->Fum.c	-3.5	-3.89	-3.11
Mal.c	<->	Fum.c				Mal.c<->Fum.c	10200	0	Inf
Asp	<->	Fum.c				Asp<->Fum.c	3.5	3.11	3.89
Asp	<->	Fum.c				Asp<->Fum.c	0	0	Inf
0.19*Ala	+	0.11*Asp	+	0.1*Gln	+	0.19*Ala+0.11*Asp+0.1*Gln + 0.12*Glu+0.17*Gly+0.14*Ser + 0.16*Glc->Biomass	39.61	23.99	55.22
Lac.c	<->	Lac.t	+	dummyL		Lac.c<->Lac.t+dummyL	0	0	0
Lac.c	<->	Lac.t	+	dummyL		Lac.c<->Lac.t+dummyL	303.56	180.29	444.07
AcCoA.c	->	sink				AcCoA.c->sink	72.57	0	136.62
0*Cit.c	->	Cit.p				0*Cit.c->Cit.p	49.04	0	100
0*Cit.m	->	Cit.p				0*Cit.m->Cit.p	50.96	0	100
Cit.p	->	sink				Cit.p->sink	100	100	100
0*Mal.c	->	Mal.p				0*Mal.c->Mal.p	0	0	100
0*Mal.m	->	Mal.p				0*Mal.m->Mal.p	100	0	100
Mal.p	->	sink				Mal.p->sink	100	100	100
0*Fum.c	->	Fum.p				0*Fum.c->Fum.p	46.55	0	100
0*Fum.m	->	Fum.p				0*Fum.m->Fum.p	53.45	0	100
Fum.p	->	sink				Fum.p->sink	100	100	100
0*Suc.m	->	Suc.d				0*Suc.m->Suc.d	0.89	0.83	0.95
0*Suc.u	->	Suc.d				0*Suc.u->Suc.d	0.11	0.05	0.17
Suc.d	->	sink				Suc.d->sink	1	1	1
0*Fum.e	->	Fum.d				0*Fum.e->Fum.d	0.77	0.7	0.9
0*Fum.u	->	Fum.d				0*Fum.u->Fum.d	0.23	0.1	0.3
Fum.d	->	sink				Fum.d->sink	1	1	1

## Sheet: Sheet2
High	Lactate
Reaction	Flux	0.95	Confidence	Interval
nmol/106	cells/h	Lower	Bound	Upper	Bound
Glc.x	->	Glc				Glc.x->Glc	873.54	803.94	943.81
Glc	->	Pyr.c	+	Pyr.c		Glc->Pyr.c+Pyr.c	867.8	798.41	937.87
Pyr.c	<->	Lac.c				Pyr.c<->Lac.c	1690	1560	1830
Pyr.c	<->	Lac.c				Pyr.c<->Lac.c	14500	7780	69700
Pyr.m	->	CO2	+	AcCoA.m		Pyr.m->CO2+AcCoA.m	132.1	94.74	192.54
AcCoA.m	+	OAA.m	->	Cit.m		AcCoA.m+OAA.m->Cit.m	132.1	94.74	192.54
Cit.m	<->	AKG.m	+	CO2		Cit.m<->AKG.m+CO2	25.52	16.43	36.9
Cit.m	<->	AKG.m	+	CO2		Cit.m<->AKG.m+CO2	52.81	37.8	71.92
AKG.m	->	CO2	+	Suc.m		AKG.m->CO2+Suc.m	96.27	72.98	121.27
Suc.m	<->	Fum.m				Suc.m<->Fum.m	96.27	72.98	121.27
Suc.m	<->	Fum.m				Suc.m<->Fum.m	14.67	0	72.77
Fum.m	<->	Mal.m				Fum.m<->Mal.m	96.27	72.98	121.27
Fum.m	<->	Mal.m				Fum.m<->Mal.m	539.46	0	Inf
Mal.m	<->	OAA.m				Mal.m<->OAA.m	117.7	80.9	174.7
Mal.m	<->	OAA.m				Mal.m<->OAA.m	0	0	336.82
Gln	<->	Glu				Gln<->Glu	103.35	84.51	122.19
Gln	<->	Glu				Gln<->Glu	5380000	0	Inf
Glu	<->	AKG.m				Glu<->AKG.m	70.75	51.47	90.03
Glu	<->	AKG.m				Glu<->AKG.m	10000000	0	Inf
Ser	->	Pyr.c				Ser->Pyr.c	17.31	8.1	26.53
Ser	->	Gly	+	MEETHF		Ser->Gly+MEETHF	6.1	3.44	8.76
Gln.x	->	Gln				Gln.x->Gln	106.94	88.16	125.71
Ser.x	->	Ser				Ser.x->Ser	28.43	20.6	36.27
Ala	->	Ala.x				Ala->Ala.x	28.81	21.95	35.66
Pyr.x	->	Pyr.c				Pyr.x->Pyr.c	38.95	31.9	46
Glu	->	Glu.x				Glu->Glu.x	28.3	25.55	31.04
Lac.c	->	Lac.x				Lac.c->Lac.x	1690	1560	1830
Asp.x	->	Asp				Asp.x->Asp	3.19	0.63	15.85
Pyr.c	<->	Pyr.m				Pyr.c<->Pyr.m	97.74	62.57	153.99
Pyr.c	<->	Pyr.m				Pyr.c<->Pyr.m	3430	1120	Inf
Pyr.m	+	CO2	->	OAA.m		Pyr.m+CO2->OAA.m	14.4	3.9	22.87
Mal.m	->	Pyr.m	+	CO2		Mal.m->Pyr.m+CO2	84.39	61.05	108.11
Pyr.m	<->	Ala				Pyr.m<->Ala	35.62	28.15	43.1
Pyr.m	<->	Ala				Pyr.m<->Ala	0.01	0	Inf
Cit.m	->	Cit.c				Cit.m->Cit.c	106.58	68.16	168.47
Cit.c	->	OAA.c	+	AcCoA.c		Cit.c->OAA.c+AcCoA.c	106.58	68.16	168.47
AcCoA.c	->	Lipids				AcCoA.c->Lipids	27	15.24	38.76
OAA.c	<->	Asp				OAA.c<->Asp	0.46	-12.35	4.32
OAA.c	<->	Asp				OAA.c<->Asp	13.58	0	212.4
OAA.c	<->	Mal.c				OAA.c<->Mal.c	106.12	53.78	167.14
OAA.c	<->	Mal.c				OAA.c<->Mal.c	2440	0	Inf
Mal.c	<->	Mal.m				Mal.c<->Mal.m	105.82	65.46	166.84
Mal.c	<->	Mal.m				Mal.c<->Mal.m	10000000	76.76	Inf
Mal.c	<->	Fum.c				Mal.c<->Fum.c	0.3	-0.48	1.08
Mal.c	<->	Fum.c				Mal.c<->Fum.c	10000000	0	Inf
Asp	<->	Fum.c				Asp<->Fum.c	-0.3	-1.08	0.48
Asp	<->	Fum.c				Asp<->Fum.c	6.67	0	164.82
0.19*Ala	+	0.11*Asp	+	0.1*Gln	+	0.19*Ala+0.11*Asp+0.1*Gln + 0.12*Glu+0.17*Gly+0.14*Ser + 0.16*Glc->Biomass	35.88	20.21	51.54
Lac.c	<->	Lac.t	+	dummyL		Lac.c<->Lac.t+dummyL	0	0	0
Lac.c	<->	Lac.t	+	dummyL		Lac.c<->Lac.t+dummyL	4200	3260	5630
AcCoA.c	->	sink				AcCoA.c->sink	79.58	39.04	142.31
0*Cit.c	->	Cit.p				0*Cit.c->Cit.p	7.58	0	100
0*Cit.m	->	Cit.p				0*Cit.m->Cit.p	92.42	0	100
Cit.p	->	sink				Cit.p->sink	100	100	100
0*Mal.c	->	Mal.p				0*Mal.c->Mal.p	0	0	100
0*Mal.m	->	Mal.p				0*Mal.m->Mal.p	100	0	100
Mal.p	->	sink				Mal.p->sink	100	100	100
0*Fum.c	->	Fum.p				0*Fum.c->Fum.p	0	0	100
0*Fum.m	->	Fum.p				0*Fum.m->Fum.p	100	0	100
Fum.p	->	sink				Fum.p->sink	100	100	100
0*Suc.m	->	Suc.d				0*Suc.m->Suc.d	0.9	0.86	0.95
0*Suc.u	->	Suc.d				0*Suc.u->Suc.d	0.1	0.05	0.14
Suc.d	->	sink				Suc.d->sink	1	1	1
0*Fum.e	->	Fum.d				0*Fum.e->Fum.d	0.81	0.76	0.88
0*Fum.u	->	Fum.d				0*Fum.u->Fum.d	0.19	0.12	0.24
Fum.d	->	sink				Fum.d->sink	1	1	1

## Sheet: Sheet3
Low	Glucose	+	High	Lactate
Reaction	Flux	0.95	Confidence	Interval
nmol/106	cells/h	Lower	Bound	Upper	Bound
Glc.x	->	Glc				Glc.x->Glc	859.77	801.34	918.22
Glc	->	Pyr.c	+	Pyr.c		Glc->Pyr.c+Pyr.c	853.8	795.45	912.14
Pyr.c	<->	Lac.c				Pyr.c<->Lac.c	1650	1540	1760
Pyr.c	<->	Lac.c				Pyr.c<->Lac.c	53200	18700	Inf
Pyr.m	->	CO2	+	AcCoA.m		Pyr.m->CO2+AcCoA.m	172.07	115.11	250.93
AcCoA.m	+	OAA.m	->	Cit.m		AcCoA.m+OAA.m->Cit.m	172.07	115.11	250.93
Cit.m	<->	AKG.m	+	CO2		Cit.m<->AKG.m+CO2	42.64	30.78	63.71
Cit.m	<->	AKG.m	+	CO2		Cit.m<->AKG.m+CO2	68.43	47.41	94
AKG.m	->	CO2	+	Suc.m		AKG.m->CO2+Suc.m	124.63	98.64	156.35
Suc.m	<->	Fum.m				Suc.m<->Fum.m	124.63	98.64	156.35
Suc.m	<->	Fum.m				Suc.m<->Fum.m	218.94	0	Inf
Fum.m	<->	Mal.m				Fum.m<->Mal.m	124.63	98.64	156.35
Fum.m	<->	Mal.m				Fum.m<->Mal.m	26.69	0	260.04
Mal.m	<->	OAA.m				Mal.m<->OAA.m	149.84	106.5	225.93
Mal.m	<->	OAA.m				Mal.m<->OAA.m	0	0	149.33
Gln	<->	Glu				Gln<->Glu	115.88	97.58	134.59
Gln	<->	Glu				Gln<->Glu	226000	0	Inf
Glu	<->	AKG.m				Glu<->AKG.m	81.98	63.18	101.2
Glu	<->	AKG.m				Glu<->AKG.m	2910000	1080	Inf
Ser	->	Pyr.c				Ser->Pyr.c	34.59	12.49	56.71
Ser	->	Gly	+	MEETHF		Ser->Gly+MEETHF	6.34	3.68	8.99
Gln.x	->	Gln				Gln.x->Gln	119.61	101.37	138.25
Ser.x	->	Ser				Ser.x->Ser	46.15	24.54	67.76
Ala	->	Ala.x				Ala->Ala.x	27.89	21.81	33.96
Pyr.x	->	Pyr.c				Pyr.x->Pyr.c	36.49	31.4	41.59
Glu	->	Glu.x				Glu->Glu.x	29.42	26.28	32.55
Lac.c	->	Lac.x				Lac.c->Lac.x	1650	1540	1760
Asp.x	->	Asp				Asp.x->Asp	1.12	0.59	12
Pyr.c	<->	Pyr.m				Pyr.c<->Pyr.m	128.05	75.86	200.26
Pyr.c	<->	Pyr.m				Pyr.c<->Pyr.m	3630000	2890	Inf
Pyr.m	+	CO2	->	OAA.m		Pyr.m+CO2->OAA.m	22.23	12.79	28.77
Mal.m	->	Pyr.m	+	CO2		Mal.m->Pyr.m+CO2	101.23	77.82	125.3
Pyr.m	<->	Ala				Pyr.m<->Ala	34.98	28.21	41.73
Pyr.m	<->	Ala				Pyr.m<->Ala	0.32	0	Inf
Cit.m	->	Cit.c				Cit.m->Cit.c	129.43	61.48	208.48
Cit.c	->	OAA.c	+	AcCoA.c		Cit.c->OAA.c+AcCoA.c	129.43	61.48	208.48
AcCoA.c	->	Lipids				AcCoA.c->Lipids	27	15.24	38.76
OAA.c	<->	Asp				OAA.c<->Asp	4.77	-6.31	6.93
OAA.c	<->	Asp				OAA.c<->Asp	0	0	68.82
OAA.c	<->	Mal.c				OAA.c<->Mal.c	124.66	56.64	203.77
OAA.c	<->	Mal.c				OAA.c<->Mal.c	1270000	0	Inf
Mal.c	<->	Mal.m				Mal.c<->Mal.m	126.45	58.41	205.55
Mal.c	<->	Mal.m				Mal.c<->Mal.m	688000	102.01	Inf
Mal.c	<->	Fum.c				Mal.c<->Fum.c	-1.78	-3.74	0.16
Mal.c	<->	Fum.c				Mal.c<->Fum.c	6420	0	Inf
Asp	<->	Fum.c				Asp<->Fum.c	1.78	-0.16	3.74
Asp	<->	Fum.c				Asp<->Fum.c	0	0	Inf
0.19*Ala	+	0.11*Asp	+	0.1*Gln	+	0.19*Ala+0.11*Asp+0.1*Gln + 0.12*Glu+0.17*Gly+0.14*Ser + 0.16*Glc->Biomass	37.31	21.63	52.91
Lac.c	<->	Lac.t	+	dummyL		Lac.c<->Lac.t+dummyL	0	0	0
Lac.c	<->	Lac.t	+	dummyL		Lac.c<->Lac.t+dummyL	3150	2790	3570
AcCoA.c	->	sink				AcCoA.c->sink	102.43	33.42	182.09
0*Cit.c	->	Cit.p				0*Cit.c->Cit.p	10.19	0	100
0*Cit.m	->	Cit.p				0*Cit.m->Cit.p	89.81	0	100
Cit.p	->	sink				Cit.p->sink	100	100	100
0*Mal.c	->	Mal.p				0*Mal.c->Mal.p	100	0	100
0*Mal.m	->	Mal.p				0*Mal.m->Mal.p	0	0	100
Mal.p	->	sink				Mal.p->sink	100	100	100
0*Fum.c	->	Fum.p				0*Fum.c->Fum.p	78.19	28.41	100
0*Fum.m	->	Fum.p				0*Fum.m->Fum.p	21.81	0	71.59
Fum.p	->	sink				Fum.p->sink	100	100	100
0*Suc.m	->	Suc.d				0*Suc.m->Suc.d	0.92	0.87	0.97
0*Suc.u	->	Suc.d				0*Suc.u->Suc.d	0.08	0.03	0.13
Suc.d	->	sink				Suc.d->sink	1	1	1
0*Fum.e	->	Fum.d				0*Fum.e->Fum.d	0.75	0.7	1
0*Fum.u	->	Fum.d				0*Fum.u->Fum.d	0.25	0	0.3
Fum.d	->	sink				Fum.d->sink	1	1	1

[truncated: 3 more sheets: results, Sheet4, Flux48_results]
