# Supplementary material for: Stochastic biological system-of-systems modelling for iPSC culture
Source: Commun Biol. 2024 Jan 8;7:39. doi: 10.1038/s42003-023-05653-w (PMC10774284; doi:10.1038/s42003-023-05653-w)
Supplement: Supplementary file 3 — Supplementary Software [file 42003_2023_5653_MOESM3_ESM.zip › MultiScaleModel-master/multi_scale_model/data/Simulator_v3.xlsx]

## Sheet: Parameter
Parameter	initial value	fit
vmaxHK	0.001575	1
vmaxPGI	0.001575	1
vmaxPFKALD	0.001575	1
vmaxPGK	0.00315	1
vmaxPK	0.00315	1
vmaxfLDH	0.003165	1
vmaxrLDH	0.000265249	1
vmaxG6PDHPGLcDH	7.875e-05	1
vmaxEP	7.875e-05	1
vmaxTKTA	7.875e-05	1
vmaxPDH	0.000172605	1
vmaxfCS	0.000172605	1
vmaxrCS	0.000138084	1
vmaxfCITSISOD	3.594e-05	1
vmaxrCITSISOD	7.188e-06	1
vmaxAKGDH	0.000167595	1
vmaxfSDHFUM	0.000167595	1
vmaxrSDHFUM	3.3519e-05	1
vmaxfMDH	0.00011802	1
vmaxrMDH	2.3604e-05	1
vmaxME	0.00018066	1
vmaxPC	5.4585e-05	1
vmaxfGLNS	0.000192675	1
vmaxrGLNS	3.8535e-05	1
vmaxfGLDH	0.00013167	1
vmaxrGLDH	2.6334e-05	1
vmaxfAlaTA	6.066e-05	1
vmaxrAlaTA	1.2132e-05	1
vmaxGluT	5.4285e-05	1
vmaxresp	0.007	1
vmaxATPase	0.036	1
vmaxleak	0.00087	1
vmaxfAK	0.0023	1
vmaxrAK	0.0009	1
vmaxfCK	0.001	1
vmaxrCK	0.0003	1
vmaxPPRibP	6e-09	1
vmaxNADPHox	0.04	1
vmaxSAL	3.255e-05	1
vmaxASX	8.05e-06	1
vmaxfASTA	6.165e-06	1
vmaxrASTA	1.233e-06	1
vmaxAA1	1.5e-05	1
vmaxAA2	2.61e-05	1
vmaxgrowth	0.48	1
KmGLC	4.19	0
KmGLN	1.58	0
KmLAC	5	0
KmNH4	0.5	0
KmALA	1	0
KmARG	0.05	0
KmASP	0.015	0
KmASX	0.15	0
KmGLY	0.05	0
KmHIS	0.5	0
KmILE	0.025	0
KmLUE	0.025	0
KmLYS	0.05	0
KmSER	0.015	0
KmTYR	0.05	0
KmVAL	0.05	0
KaGLN	10	0
KmGLNmAb	0.01	0
KmG6P	8.2e-08	0
KmF6P	4e-07	0
KmGAP	8e-07	0
KmPEP	1.7e-07	0
KmR5P	1.3e-08	0
KmX5P	3.4e-08	0
KmPYR	9.8e-07	0
KmAcCoA	9.6e-07	0
KmOXA	2.4e-07	0
KmCIT	1e-07	0
KmAKG	8.6e-07	0
KmSUC	2.8e-08	0
KmMAL	8.5e-07	0
KmGLU	0.000128	0
KmATP	4.2e-06	0
KmADP	3.65e-07	0
KmAMP	2.52e-08	0
KmPCr	7.7e-06	0
KmCr	6e-07	0
KmO2	4e-06	0
KmPi	1e-06	0
KmNADH	1e-07	0
KmNADPH	1e-09	0
KmATPtoADP	1	0
KmADPtoATP	9e-06	0
KmNADHtoNAD	0.0035	0
KmNADtoNADH	0.5	0
KmNADPtoNADPH	0.001	0
KiG6P	5.12e-08	0
KiPEP	2e-07	0
KiPYR	3e-08	0
KaF6P	1e-06	0

## Sheet: Measurement
Metabolite	Description	Measured	Value	Units
ACCoA	Acetyl-CoezymeA	No	1.4e-07	mmol.(106 cells)-1		AcCoA
AKG	α-Ketoglutarate	No	4e-07	mmol.(106 cells)-1		AKG
CIT	Citrate	No	2e-07	mmol.(106 cells)-1		CIT
CO2	IntracellularCarbonoxygen	No	8e-06	mmol.(106 cells)-1		CO2
F6P	Fructose 6-Phosphate	No	3e-07	mmol.(106 cells)-1		F6P
G6P	Glucose 6-Phosphate	No	5e-08	mmol.(106 cells)-1		G6P
GAP	Glyceraldehyde 3-Phosphate	No	4e-07	mmol.(106 cells)-1		GAP
GLU	Glutamate	No	0.0007	mmol.(106 cells)-1		GLU
GLY	Glycine	No	8e-06	mmol.(106 cells)-1		GLY
MAL	Malate	No	1 E-6	mmol.(106 cells)-1		MAL
OAA	Oxaloacetate	No	5e-05	mmol.(106 cells)-1		OAA
PEP	Phosphoenolpyruvate	No	4e-08	mmol.(106 cells)-1		PEP
FUM	Fumarate	No	5e-05	mmol.(106 cells)-1		FUM
Ru5P	Ribulose 5-Phosphate	No	1.5e-07	mmol.(106 cells)-1		Ru5P
SUC	Succinate	No	5.3e-07	mmol.(106 cells)-1		SUC
PYR	Pyruvate	No	5e-07	mmol.(106 cells)-1		PYR
ALA	Alanine	No	5e-07	mmol.(106 cells)-1		ALA
ASP	Aspartate	No	5e-07	mmol.(106 cells)-1		ASP
LAC	Lactate	No	5e-07	mmol.(106 cells)-1		LAC
GLN	Glutamine	No	5e-07	mmol.(106 cells)-1		GLN
GLY	Extracellular Glycine	Yes	1	mM		GLY
SER	Extracellular Serine	Yes	2.1	mM		SER
GLC	Extracellular Glucose	Yes	28	mM		GLC
EGLN	Extracellular Glutamine	Yes	3.6	mM		EGLN
EGLU	Extracellular Glutamate	Yes	0.65	mM		EGLU
EPYR	Extracellular Pyruvate	Yes	5e-07	mM		EPYR
EASP	Extracellular Aspartate	Yes	5e-07	mM		EASP
EALA	Extracellular Alanine	Yes	3.6	mM		EALA
ELAC	Extracellular Lactate	Yes	0.75	mM		ELAC
NH4	Extracellular Ammonia	Yes	0.5	mM		NH4
LIPID	lipid	No		mM		LIPID
Bio	Cell Density	Yes	1.8e-07	cells mL-1		BIO
Time not an effect

## Sheet: N
u	HK	PGI	PEKALD	PGK	PK	LDHf	LDHr	PyrT	LacTf	LacTr	OP	NOP	PDH	CS	CITSISODf	CITSISODr	AKGDH	SDH	FUMf	FUMr	MLDf	MLDr	ME	PC	GLNSf	GLNSr	GLDHf	GLDHr	AlaTAf	AlaTAr	AlaT	GluT	GlnT	SAL	ASTAf	ASTAr	ASPT	ACL	growth
AcCoA													1	-1
AKG															1	-1	-1										1	-1	1	-1					-1	1
CIT														1	-1	1																						-1
CO2													1		1	-1	1						1	-1
F6P		1	-1									2
G6P	1	-1									-1
GAP			2	-1								1
GLU																									1	-1	-1	1	-1	1		-1			1	-1			-0.12
GLY
MAL																			1	-1	-1	1	-1															1
OAA														-1							1	-1		1											1	-1
PEP				1	-1
FUM																		1	-1	1
Ru5P											1	-3
SUC																	1	-1
PYR					1	-1	1	1					-1										1	-1					-1	1				1
ALA																													1	-1	-1								-0.19
ASP																																			-1	1	1		-0.11
LAC						1	-1		-1	1
GLN																									-1	1							1						-0.1
EGLY																																							-0.17
SER																																		-1					-0.14
GLC	-1																																						-0.16
EGLN																																	-1
EGLU																																1
EPYR								-1
EASP																																					-1
EALA																															1
ELAC									1	-1
NH4																									1	-1	1	-1						1	1	-1
LIPID																																						1
BIO																																							1

## Sheet: N.T
u	AcCoA	AKG	CIT	CO2	F6P	G6P	GAP	GLU	GLY	MAL	OAA	PEP	FUM	Ru5P	SUC	PYR	EPYR	ALA	ASP	EASP	GLY	SER	GLC	GLN	EGLN	EGLU	LAC	ELAC	NH4	BIO	LIPID
HK						1																	-1
PGI					1	-1
PEKALD					-1		2
PGK							-1					1
PK												-1				1
LDHf																-1											1
LDHr																1											-1
PyrT																1	-1
LacTf																											-1	1
LacTr																											1	-1
OP						-1								1
NOP					2		1							-3
PDH	1			1												-1
CS	-1		1								-1
CITSISODf		1	-1	1
CITSISODr		-1	1	-1
AKGDH		-1		1											1
SDH													1		-1
FUMf										1			-1
FUMr										-1			1
MLDf										-1	1
MLDr										1	-1
ME				1						-1						1
PC				-1							1					-1
GLNSf								1																-1					1
GLNSr								-1																1					-1
GLDHf		1						-1																					1
GLDHr		-1						1																					-1
AlaTA		1						-1								-1		1
AlaTA		-1						1								1		-1
GluT								-1																		1
GlnT																								1	-1
SAL																1						-1							1
ASTAf		-1						1			1								-1										1
ASTAr		1						-1			-1								1										-1
ASPT																			1	-1
ACL			-1							1																					1
growth								-0.12	-0.17									-0.19	-0.11			-0.14	-0.16	-0.1						1
