# Supplementary material for: Stochastic biological system-of-systems modelling for iPSC culture
Source: Commun Biol. 2024 Jan 8;7:39. doi: 10.1038/s42003-023-05653-w (PMC10774284; doi:10.1038/s42003-023-05653-w)
Supplement: Supplementary file 3 — Supplementary Software [file 42003_2023_5653_MOESM3_ESM.zip › MultiScaleModel-master/multi_scale_model/data/wu2014D1.tsv]

X	Y
0.316953	1.45E-04
0.398046	-0.00256236
0.456875	0.0276532
0.545327	0.0276937
0.633766	0.0304786
0.722243	0.0250302
0.781098	0.0497569
0.869309	0.101941
0.950251	0.132167
1.03859	0.156907
1.11219	0.181641
1.18588	0.184419
1.27435	0.181715
1.34758	0.286037
1.4359	0.313521
1.49439	0.417836
1.58949	0.574312
1.66261	0.703333
1.74308	0.835103
1.82949	1.27974
1.89523	1.40876
1.99119	1.37861
2.06526	1.3018
2.14704	1.14815
2.23767	0.676152
2.2977	0.445648
2.38687	0.289256
2.46845	0.182261
2.55	0.0807547
2.62382	0.0560887
2.69764	0.0314226
2.7861	0.0314631
2.86733	-0.0014329
2.94842	-0.00414023
