# Supplementary material for: Stochastic biological system-of-systems modelling for iPSC culture
Source: Commun Biol. 2024 Jan 8;7:39. doi: 10.1038/s42003-023-05653-w (PMC10774284; doi:10.1038/s42003-023-05653-w)
Supplement: Supplementary file 3 — Supplementary Software [file 42003_2023_5653_MOESM3_ESM.zip › MultiScaleModel-master/multi_scale_model/result/flux_rate/outer_cell-hours24-size240-cd.csv]

1.460623898800086636e+03
1.202585296645764629e+03
1.177501075120848554e+03
2.282118411540925081e+03
2.175709101632372494e+03
2.077264301376909771e+03
8.041816539031313482e+01
9.228961683484205025e+01
2.353554526690912098e+03
4.782780503254084010e+02
1.014986911051934193e+01
3.272301173926278839e+00
1.397927765345328339e+02
1.270957178557247573e+02
3.602180436823761056e+01
5.556170791353677529e+00
1.260005564021438147e+02
1.365903044905854529e+02
1.599885223640270908e+02
6.803707225887577259e+00
2.426000181197020993e+02
8.101296608596356918e+01
8.495126843376235115e+01
3.899640625849750819e+01
2.540775258632659757e+02
6.054304909463836282e+01
8.523183489973264670e+01
3.033826222266033934e+00
1.713667255379030223e+02
1.390089140350349908e+02
2.460700005630116394e+01
5.503970104921226181e+01
1.998423860903397156e+02
1.127695037386140520e+01
9.837001603866489530e-03
5.804897027477307958e+00
1.094895230756356863e+00
9.437093725978500913e+01
3.087718980246273048e+01
