# Supplementary material for: Stochastic biological system-of-systems modelling for iPSC culture
Source: Commun Biol. 2024 Jan 8;7:39. doi: 10.1038/s42003-023-05653-w (PMC10774284; doi:10.1038/s42003-023-05653-w)
Supplement: Supplementary file 3 — Supplementary Software [file 42003_2023_5653_MOESM3_ESM.zip › MultiScaleModel-master/multi_scale_model/result/flux_rate/outer_cell-hours24-size60-cd.csv]

1.460623795270405481e+03
1.202585334709586050e+03
1.177501135133364869e+03
2.282118571468018217e+03
2.175709303340239330e+03
2.077264511765407860e+03
8.041817133080245128e+01
9.228961683484205025e+01
2.353554711437014248e+03
4.782780503254084010e+02
1.014986943177955325e+01
3.272301395087283460e+00
1.397927906929585617e+02
1.270957337064284616e+02
3.602180907589223580e+01
5.556171601301396201e+00
1.260005747698050413e+02
1.365902907507841064e+02
1.599885129536028501e+02
6.803707317646656705e+00
2.426000213915586698e+02
8.101296713777817615e+01
8.495126957946865787e+01
3.899641020811306191e+01
2.540775318602993593e+02
6.054306001665354842e+01
8.523185027562483640e+01
3.033826664520370198e+00
1.713667738088860517e+02
1.390089559110093376e+02
2.460700592886723825e+01
5.503971097841898086e+01
1.998423809510694014e+02
1.127695037386140520e+01
9.837005931547621387e-03
5.804898150052100192e+00
1.094895230756356863e+00
9.437094959303114194e+01
3.087721255348656157e+01
