# Supplementary material for: Stochastic biological system-of-systems modelling for iPSC culture
Source: Commun Biol. 2024 Jan 8;7:39. doi: 10.1038/s42003-023-05653-w (PMC10774284; doi:10.1038/s42003-023-05653-w)
Supplement: Supplementary file 3 — Supplementary Software [file 42003_2023_5653_MOESM3_ESM.zip › MultiScaleModel-master/multi_scale_model/result/flux_rate/outer_cell-hours48-size120-cd.csv]

9.587980266322804255e+02
1.152668144334372982e+03
1.176098025798393792e+03
2.382115023099319387e+03
2.407836867299429741e+03
2.413825807851337231e+03
9.482240511195469423e+01
1.970537865561663082e+01
2.803663158440642292e+03
5.687322280091908624e+02
9.728566302524241038e+00
3.286400185242190908e+00
1.624422137936813897e+02
1.638770217521674795e+02
4.719640952089674357e+01
6.915054948746139907e+00
1.568167725242175266e+02
1.536032733472904681e+02
1.550561191280578157e+02
7.403292041079581942e+00
2.639794341058012037e+02
8.540292010423844715e+01
9.243770029996291271e+01
4.531466302955406888e+01
2.315686525862404039e+02
6.844015781423820499e+01
7.775063765411648831e+01
4.679024733133228864e+00
1.816530893770974160e+02
1.485559657271840877e+02
2.345196292634062729e+01
5.020860876575613219e+01
1.676595199304148309e+02
9.233278965466235277e+00
3.136830775226610857e-02
6.917663308932981536e+00
9.605598479295077707e-01
1.236464824541375265e+02
5.346769513174284327e+01
