# Supplementary material for: Stochastic biological system-of-systems modelling for iPSC culture
Source: Commun Biol. 2024 Jan 8;7:39. doi: 10.1038/s42003-023-05653-w (PMC10774284; doi:10.1038/s42003-023-05653-w)
Supplement: Supplementary file 3 — Supplementary Software [file 42003_2023_5653_MOESM3_ESM.zip › MultiScaleModel-master/multi_scale_model/result/flux_rate/outer_cell-hours48-size60-cd.csv]

9.587980266315291829e+02
1.152668144334954150e+03
1.176098025799054540e+03
2.382115023100800499e+03
2.407836867301122311e+03
2.413825807924421497e+03
9.482240511169430874e+01
1.970537865561663082e+01
2.803663158441559972e+03
5.687322280091908624e+02
9.728566302529143783e+00
3.286400185243984584e+00
1.624422137985997097e+02
1.638770217519738139e+02
4.719640952246578536e+01
6.915054946201126818e+00
1.568167724665027833e+02
1.536032733494348292e+02
1.550561191282854452e+02
7.403292040754010372e+00
2.639794340941922997e+02
8.540292010427492642e+01
9.243770029589782666e+01
4.531466303092607717e+01
2.315686525765178203e+02
6.844015783801904718e+01
7.775063768113238893e+01
4.679024731411163707e+00
1.816530894457161764e+02
1.485559647228651556e+02
2.345196277157754849e+01
5.020860878320206666e+01
1.676595199381437169e+02
9.233278965466235277e+00
3.136830773554220853e-02
6.917663311339609322e+00
9.605598479295077707e-01
1.236464824582481441e+02
5.346769478640695894e+01
