# Supplementary material for: Stochastic biological system-of-systems modelling for iPSC culture
Source: Commun Biol. 2024 Jan 8;7:39. doi: 10.1038/s42003-023-05653-w (PMC10774284; doi:10.1038/s42003-023-05653-w)
Supplement: Supplementary file 3 — Supplementary Software [file 42003_2023_5653_MOESM3_ESM.zip › MultiScaleModel-master/multi_scale_model/result/flux_rate/outer_cell-hours72-size120-cd.csv]

4.786394592486651050e+02
4.863407379713749492e+02
1.464134629873593894e+03
1.569894401910331257e-07
3.576397712546111507e+03
1.353296981361151666e+03
1.013051279156620268e+02
2.604965493630078538e-02
2.935403222448610450e+03
5.887777934631784547e+02
4.104735728343835710e+00
1.612268535629923782e+00
9.107225420225968548e+01
2.067147433890791604e+02
3.349262641283648080e-08
3.293022497429397077e+01
7.467781004258716848e+02
2.369158497829604357e+02
2.185222239206923973e+02
3.688757955911275133e+01
1.315301668975809889e+03
9.353302332743194825e+01
4.605792943403959612e+02
2.540539441157145006e+01
2.617498661613493596e+02
2.101379711627544111e+02
2.235740096096657510e+02
2.379197964730342818e+01
2.928514179665966140e+02
2.431139379007693606e+03
3.385622070487219162e+02
1.443761789918746672e+02
3.835776073263736663e+01
9.095633972958794089e-09
1.919581452567137969e+00
2.326190112109052421e+01
6.695228890092399521e-01
8.774492564448544114e-08
2.853123488972461586e-05
