# Supplementary material for: Stochastic biological system-of-systems modelling for iPSC culture
Source: Commun Biol. 2024 Jan 8;7:39. doi: 10.1038/s42003-023-05653-w (PMC10774284; doi:10.1038/s42003-023-05653-w)
Supplement: Supplementary file 3 — Supplementary Software [file 42003_2023_5653_MOESM3_ESM.zip › MultiScaleModel-master/multi_scale_model/result/flux_rate/outer_cell-hours72-size240-cd.csv]

4.786394592486191755e+02
4.863407379719915866e+02
1.464134629868641241e+03
1.569894401910331257e-07
3.576397712557721206e+03
1.824469834134659095e+03
9.743948883119853122e+01
2.604965493630078538e-02
2.838614092096829609e+03
5.887777934631784547e+02
4.104735728349041324e+00
1.612268535611673714e+00
1.227805742620834621e+02
2.283699200692924478e+02
1.969219293552874035e+02
4.285891804537441170e-10
9.719369190224921597e-09
2.496548588802909876e+02
2.182339103300392935e+02
3.757438618942692631e-09
1.339791156166701397e-07
9.386266310034753246e+01
4.691547800979117849e-08
3.425070503119349041e+01
2.461749040961392438e+02
2.162448261670039358e+02
2.300713315922190816e+02
3.096542785957251495e-10
4.062862228916634990e+02
1.031584252061554267e-17
2.313693811994370419e-08
1.485719194679644204e+02
4.160129262353601831e+01
9.095633972958794089e-09
2.550681282990225890e-11
2.402228390208028230e+01
6.695228890092399521e-01
5.159016147633601577e+02
1.926591418453559832e-15
