# Supplementary material for: Stochastic biological system-of-systems modelling for iPSC culture
Source: Commun Biol. 2024 Jan 8;7:39. doi: 10.1038/s42003-023-05653-w (PMC10774284; doi:10.1038/s42003-023-05653-w)
Supplement: Supplementary file 3 — Supplementary Software [file 42003_2023_5653_MOESM3_ESM.zip › MultiScaleModel-master/multi_scale_model/result/flux_rate/outer_cell-hours72-size360-cd.csv]

4.786394592346471768e+02
4.863407381598059374e+02
1.464134626694600001e+03
1.569894401910331257e-07
3.576397750643792278e+03
1.813431846053322715e+03
9.752572398625117955e+01
2.604965493630078538e-02
2.840657205059914304e+03
5.887777934631784547e+02
4.104735729934200883e+00
1.612268534750284088e+00
1.220377554497530923e+02
2.308221646440139239e+02
1.886840997498584329e+02
4.285891804537441170e-10
9.719369190224921597e-09
2.500471557081473577e+02
2.196091927372222017e+02
3.757438618942692631e-09
1.339791156166701397e-07
9.402990863805457877e+01
4.691547800979117849e-08
3.404348928728891366e+01
2.476293224988035604e+02
2.169259205166102333e+02
2.307959745200125496e+02
3.096542785957251495e-10
4.051001186818842825e+02
1.022841549780174314e-17
2.313693811994370419e-08
1.490398682122346941e+02
4.128392297095776087e+01
9.095633972958794089e-09
2.500700034097948048e-11
2.414088354650005286e+01
6.695228890092399521e-01
4.943199168310870846e+02
1.905983084100544047e-15
