# Supplementary material for: Stochastic biological system-of-systems modelling for iPSC culture
Source: Commun Biol. 2024 Jan 8;7:39. doi: 10.1038/s42003-023-05653-w (PMC10774284; doi:10.1038/s42003-023-05653-w)
Supplement: Supplementary file 3 — Supplementary Software [file 42003_2023_5653_MOESM3_ESM.zip › MultiScaleModel-master/multi_scale_model/result/flux_rate/result.xlsx]

## Sheet: Sheet1
Process Time	24 Hours	24 Hours	24 Hours	24 Hours	24 Hours	24 Hours	24 Hours	24 Hours	48 Hours	48 Hours	48 Hours	48 Hours	48 Hours	48 Hours	48 Hours	48 Hours
Aggregate Radius	60		120		240		360		60		120		240		360
Reaction	Outer Cells	Inner Cells	Outer Cells	Inner Cells	Outer Cells	Inner Cells	Outer Cells	Inner Cells	Outer Cells	Inner Cells	Outer Cells	Inner Cells	Outer Cells	Inner Cells	Outer Cells	Inner Cells
HK	1658.47	1620	1658.47	1529.16	1660	1270	1658.47	999	993	980	992.949	949.358	992.949	842	993	690
PGI	1132.19	1120	1132.19	1102.87	1130	1030	1132.19	911	1170	1150	1167.92	1123.27	1167.92	994	1170	780
PEKALD	1054.69	1050	1054.69	1031.33	1050	973	1054.69	879	1180	1170	1182.87	1142.3	1182.87	1020	1180	812
PGK	1959.73	1950	1959.73	1923.51	1960	1830	1959.73	1690	2370	2350	2370.63	2297.74	2370.63	2080	2370	1670
PK	1789.72	1780	1789.72	1763.81	1790	1700	1789.72	1600	2350	2330	2352.66	2290.3	2352.66	2100	2350	1720
LDHf	1704.97	1700	1704.97	1675.37	1700	1590	1704.97	1520	2280	2270	2284.72	2226.64	2284.72	2070	2280	1760
LDHr	68.93	69.5	68.93	70.0885	68.9	69.3	68.93	68.2	89.7	89.5	89.6609	88.9002	89.6609	86.2	89.7	78.8
PyrT	94.021	87.5	94.021	71.2277	94	15.6	94.021	0.221	28.5	23.7	28.4578	14.5544	28.4578	1.62	28.5	0.0369
LacTf	2004.73	2020	2004.73	2037.66	2000	2010	2004.73	1980	2640	2630	2638.53	2611.55	2638.53	2520	2640	2290
LacTr	462.551	484	462.551	515.603	463	557	462.551	575	565	567	564.501	570.625	564.501	579	565	586
OP	9.55576	9.48	9.55576	9.30823	9.56	8.68	9.55576	7.69	9.86	9.75	9.85728	9.48041	9.85728	8.39	9.86	6.59
NOP	2.69439	2.67	2.69439	2.62784	2.69	2.47	2.69439	2.22	3.31	3.28	3.30827	3.19462	3.30827	2.87	3.31	2.31
PDH	114.738	114	114.738	112.747	115	107	114.738	102	154	153	153.754	149.845	153.754	139	154	118
CS	109.335	109	109.335	108.387	109	105	109.335	104	148	147	148.446	145.169	148.446	137	148	121
CITS/ISODf	31.3749	31.3	31.3749	31.1401	31.4	30.3	31.3749	30	42.5	42.2	42.4767	41.5365	42.4767	39.1	42.5	34.8
CITS/ISODr	4.97442	4.94	4.97442	4.89736	4.97	4.74	4.97442	4.22	6.28	6.21	6.2795	6.08168	6.2795	5.62	6.28	4.83
AKGDH	112.808	112	112.808	111.06	113	107	112.808	95.8	142	141	142.404	137.918	142.404	128	142	109
SDH	151.047	151	151.047	150.744	151	150	151.047	145	136	136	136.462	133.689	136.462	127	136	114
FUMf	165.558	166	165.558	165.529	166	165	165.558	165	152	152	152.174	150.945	152.174	148	152	140
FUMr	6.65346	6.65	6.65346	6.64218	6.65	6.6	6.65346	6.58	7.04	7.02	7.04099	6.96783	7.04099	6.79	7.04	6.41
MLDf	237.243	237	237.243	236.84	237	235	237.243	235	251	250	251.061	248.452	251.061	242	251	229
MLDr	79.2924	79.3	79.2924	79.2649	79.3	79.3	79.2924	79.2	82.9	82.9	82.9315	82.9068	82.9315	82.9	82.9	82.9
ME	83.0752	83	83.0752	82.9344	83.1	82.5	83.0752	82.1	87.9	87.6	87.914	87.0005	87.914	84.8	87.9	80.1
PC	32.0072	31.9	32.0072	31.4517	32	29.9	32.0072	28.5	42.9	42.6	42.891	41.8006	42.891	38.9	42.9	33
GLNSf	244.292	245	244.292	242.985	244	228	244.292	197	234	232	233.835	227.237	233.835	209	234	174
GLNSr	46.7591	50.1	46.7591	53.5482	46.8	54.2	46.7591	49.9	70.3	70	70.2921	69.5319	70.2921	66.9	70.3	60.1
GLDHf	68.2223	66.9	68.2223	64.9455	68.2	59.8	68.2223	53.2	80.3	79.2	80.2558	77.3759	80.2558	72.2	80.3	63.7
GLDHr	2.62081	2.85	2.62081	3.10392	2.62	3.3	2.62081	3.05	4.23	4.22	4.22774	4.20102	4.22774	4	4.23	3.5
AlaTAf	112.583	110	112.583	105.316	113	92.1	112.583	78.3	177	174	177.477	166.759	177.477	145	177	108
AlaTAr	88.507	85.9	88.507	82.0178	88.5	71.5	88.507	61.4	145	142	145.339	136.396	145.339	121	145	94.2
AlaT	15.9202	15.7	15.9202	15.2133	15.9	13.4	15.9202	11.3	24.1	23.7	24.082	22.9686	24.082	20.8	24.1	15.9
GluT	44.0555	43.2	44.0555	41.9395	44.1	38.6	44.0555	34.4	51.8	51.2	51.8264	49.9666	51.8264	46.6	51.8	41.1
GlnT	208.076	205	208.076	199.205	208	185	208.076	161	167	165	166.808	160.006	166.808	141	167	107
SAL	11.2978	11.3	11.2978	11.1601	11.3	10.6	11.2978	8.75	9.98	9.77	9.97685	9.17992	9.97685	4.34	9.98	0.00934
ASTAf	0.00412056	0.00471	0.00412056	0.00519713	0.00412	0.0052	0.00412056	0.00468	0.0211	0.0217	0.0211009	0.0224976	0.0211009	0.0243	0.0211	0.0251
ASTAr	4.38807	4.7	4.38807	5.02344	4.39	5.08	4.38807	4.68	6.9	6.87	6.89926	6.8226	6.89926	6.56	6.9	5.89
ASPT	1.09518	1.09	1.09518	1.06868	1.1	1	1.09518	0.904	0.962	0.955	0.962047	0.938756	0.962047	0.881	0.962	0.794
ACL	82.1968	82	82.1968	81.5817	82.2	79.5	82.1968	78.5	111	111	111.282	108.818	111.282	103	111	91.2
Biomass	7.17847	8	7.17847	8.34652	7.18	6.48	7.17847	3.65	45.5	44.8	45.4748	41.8929	45.4748	18.7	45.5	0.0282
Sum Flux	14007.6	13951	14007.6	13769.7	13993.9	13007	14007.6	12055.8	16060	15935.5	16068.7	15642.3	16068.7	14443.2	16060	12234.2
	56.568		237.888		986.909		1951.78		124.486		426.323		1625.46		3825.76

## Sheet: no-sum
Process Time	24 Hours	24 Hours	24 Hours	24 Hours	24 Hours	24 Hours	24 Hours	24 Hours	48 Hours	48 Hours	48 Hours	48 Hours	48 Hours	48 Hours	48 Hours	48 Hours
Aggregate Radius	60		120		240		360		60		120		240		360
Reaction	Outer Cells	Inner Cells	Outer Cells	Inner Cells	Outer Cells	Inner Cells	Outer Cells	Inner Cells	Outer Cells	Inner Cells	Outer Cells	Inner Cells	Outer Cells	Inner Cells	Outer Cells	Inner Cells
HK	1460.62	1425.16	1460.62	1349.82	1460.62	1134.31	1460.85	927.785	958.798	950.994	958.798	930.32	958.798	834.982	958.823	691.522
PGI	1202.59	1193.26	1202.59	1171.14	1202.59	1085.17	1202.5	881.996	1152.67	1134.02	1152.67	1088.34	1152.67	913.23	1152.65	713.282
PEKALD	1177.5	1169.23	1177.5	1149.71	1177.5	1074.26	1177.37	864.469	1176.1	1158.3	1176.1	1114.16	1176.1	937.129	1176.08	725.618
PGK	2282.12	2267.92	2282.12	2234.48	2282.12	2105.11	2281.76	1679.23	2382.12	2348.27	2382.12	2263.44	2382.12	1908.75	2382.07	1466.69
PK	2175.71	2164.09	2175.71	2136.83	2175.71	2031.51	2175.26	1607.29	2407.84	2376.52	2407.84	2297.16	2407.84	1947.74	2407.78	1483.59
LDHf	2077.26	2065.22	2077.26	2035.65	2077.26	1920.72	2076.8	1536.53	2413.83	2384.48	2413.83	2311.43	2413.83	1983.97	2419.5	1542.15
LDHr	80.4182	80.8219	80.4182	81.0586	80.4182	79.5005	80.405	69.0003	94.8224	94.6299	94.8224	93.9612	94.8224	87.3133	94.7951	69.5129
PyrT	92.2896	85.5956	92.2896	69.1403	92.2896	15.4021	92.2896	0.266214	19.7054	16.0565	19.7054	9.51999	19.7054	1.04938	19.7054	0.0269044
LacTf	2353.55	2364.75	2353.55	2370.2	2353.55	2319.61	2353.15	2002.84	2803.66	2794.63	2803.66	2767.51	2803.66	2550.49	2803.53	2017.84
LacTr	478.278	498.9	478.278	527.265	478.278	563.524	478.278	578.952	568.732	570.486	568.732	573.858	568.732	581.278	568.732	586.224
OP	10.1499	10.0712	10.1499	9.88448	10.1499	9.15885	10.1492	7.44408	9.72857	9.57117	9.72857	9.18565	9.72857	7.7077	9.72841	6.02013
NOP	3.2723	3.24763	3.2723	3.18976	3.2723	2.97101	3.27181	2.26177	3.2864	3.23755	3.2864	3.11716	3.2864	2.63806	3.28634	2.04833
PDH	139.793	138.982	139.793	136.992	139.793	129.258	139.761	103.403	162.442	160.467	162.442	155.551	162.442	133.515	162.824	103.782
CS	127.096	126.534	127.096	125.098	127.096	119.239	127.061	101.816	163.877	162.143	163.877	157.842	163.877	138.471	163.839	104.269
CITS/ISODf	36.0218	35.859	36.0218	35.4546	36.0218	33.815	36.0114	29.3327	47.1964	46.7022	47.1964	45.4883	47.1965	40.0891	47.3169	31.192
CITS/ISODr	5.55617	5.49282	5.55617	5.39225	5.55617	5.0714	5.55437	4.6464	6.91505	6.82653	6.91505	6.64315	6.91498	5.97189	6.70553	4.35182
AKGDH	126.001	124.564	126.001	122.283	126.001	115.007	125.96	105.369	156.817	154.809	156.817	150.651	156.815	135.428	152.065	98.6888
SDH	136.59	136.033	136.59	135.14	136.59	132.131	136.623	148.527	153.603	151.831	153.603	148.467	153.603	136.734	153.737	115.767
FUMf	159.989	159.875	159.989	159.689	159.989	159.037	160.011	165.235	155.056	153.661	155.056	151.142	155.056	142.423	155.044	127.578
FUMr	6.80371	6.79295	6.80371	6.76869	6.80371	6.67324	6.80354	6.54363	7.40329	7.34849	7.40329	7.23348	7.40329	6.77365	7.3832	11.9644
MLDf	242.6	242.216	242.6	241.351	242.6	237.948	242.594	233.326	263.979	262.025	263.979	257.925	263.979	241.528	263.263	426.616
MLDr	81.013	80.9825	81.013	80.9586	81.013	80.9556	81.0108	79.5301	85.4029	85.3625	85.4029	85.3158	85.4029	85.2303	85.403	84.5508
ME	84.9513	84.8169	84.9513	84.5141	84.9513	83.3222	84.9492	81.7039	92.4377	91.7534	92.4377	90.3175	92.4376	84.576	92.1868	149.388
PC	38.9964	38.7702	38.9964	38.2152	38.9964	36.0576	38.9877	28.8451	45.3147	44.7637	45.3147	43.3924	45.3147	37.245	45.4213	28.9508
GLNSf	254.078	254.342	254.078	252.507	254.078	238.574	254.064	202.426	231.569	229.56	231.569	224.983	231.568	209.341	230.773	174.562
GLNSr	60.5431	63.6681	60.5431	67.0668	60.543	67.7675	60.5181	52.5806	68.4402	68.209	68.4402	67.7581	68.4409	67.3282	70.3637	67.17
GLDHf	85.2319	83.1147	85.2319	80.3947	85.2318	74.4224	85.1967	55.9353	77.7506	76.8417	77.7506	75.2016	77.7514	72.6161	79.9359	71.1756
GLDHr	3.03383	3.23439	3.03383	3.45782	3.03383	3.54976	3.03284	3.35744	4.67902	4.65798	4.67902	4.60109	4.67897	4.25627	4.53725	3.15695
AlaTAf	171.367	166.141	171.367	158.403	171.367	138.357	171.258	83.1877	181.653	177.347	181.653	168.244	181.655	139.445	187.198	106.241
AlaTAr	139.009	133.769	139.009	126.573	139.009	109.848	138.914	65.6907	148.556	144.914	148.556	137.602	148.526	117.269	65.2294	1.25528e-07
AlaT	24.607	24.1279	24.607	23.4229	24.607	21.2996	24.5936	12.237	23.452	23.0405	23.452	22.2035	23.4474	20.0021	10.4395	2.31369e-08
GluT	55.0397	53.6725	55.0397	51.9161	55.0397	48.0593	55.017	36.1211	50.2086	49.6217	50.2086	48.5626	50.2091	46.8929	51.6198	45.9627
GlnT	199.842	196.514	199.842	190.897	199.842	175.923	199.854	159.139	167.66	165.681	167.66	160.914	167.66	141.283	168.294	110.693
SAL	11.277	11.2257	11.277	11.0882	11.277	10.2787	11.277	6.07847	9.23328	8.88897	9.23328	7.82482	9.23328	0.835815	9.23328	9.6564e-07
ASTAf	0.00983701	0.0111509	0.00983701	0.0122115	0.009837	0.012386	0.00982735	0.00574035	0.0313683	0.0324325	0.0313683	0.0346935	0.0313678	0.0478932	0.0300096	0.0446634
ASTAr	5.8049	6.10224	5.8049	6.42609	5.8049	6.49298	5.80234	4.94917	6.91766	6.89103	6.91766	6.84174	6.91773	6.79152	7.1121	6.72154
ASPT	1.0949	1.08689	1.0949	1.06841	1.0949	1.00233	1.0949	0.903857	0.96056	0.953529	0.96056	0.937305	0.96056	0.879304	0.96056	0.792867
ACL	94.3709	93.9443	94.3709	92.885	94.3709	88.5894	94.3438	76.8468	123.646	122.352	123.646	119.171	123.647	105.027	123.962	81.7176
Biomass	30.8772	33.9046	30.8772	35.2118	30.8772	28.9979	30.8257	3.32343	53.4677	52.0718	53.4677	46.927	53.4576	6.41174	24.0585	9.34551e-15
Sum Flux	15715.4	15634	15715.4	15411.6	15715.4	14492.9	15713.2	12009.1	16479.9	16299.9	16479.9	15853.8	16479.9	13882.7	16365.6	11259.9
	81.3207		303.807		1222.43		3704.09		180.003		626.183		2597.22		5105.75

## Sheet: no-sum-old
Process Time	24 Hours	24 Hours	24 Hours	24 Hours	24 Hours	24 Hours	24 Hours	24 Hours	48 Hours	48 Hours	48 Hours	48 Hours	48 Hours	48 Hours	48 Hours	48 Hours
Aggregate Radius	60		120		240		360		60		120		240		360
Reaction	Outer Cells	Inner Cells	Outer Cells	Inner Cells	Outer Cells	Inner Cells	Outer Cells	Inner Cells	Outer Cells	Inner Cells	Outer Cells	Inner Cells	Outer Cells	Inner Cells	Outer Cells	Inner Cells
HK	1658.47	1620	1658.47	1529.16	1660	1270	1658.47	999	993	980	992.949	949.358	992.949	842	993	690
PGI	1132.19	1120	1132.19	1102.87	1130	1030	1132.19	911	1170	1150	1167.92	1123.27	1167.92	994	1170	780
PEKALD	1054.69	1050	1054.69	1031.33	1050	973	1054.69	879	1180	1170	1182.87	1142.3	1182.87	1020	1180	812
PGK	1959.73	1950	1959.73	1923.51	1960	1830	1959.73	1690	2370	2350	2370.63	2297.74	2370.63	2080	2370	1670
PK	1789.72	1780	1789.72	1763.81	1790	1700	1789.72	1600	2350	2330	2352.66	2290.3	2352.66	2100	2350	1720
LDHf	1704.97	1700	1704.97	1675.37	1700	1590	1704.97	1520	2280	2270	2284.72	2226.64	2284.72	2070	2280	1760
LDHr	68.93	69.5	68.93	70.0885	68.9	69.3	68.93	68.2	89.7	89.5	89.6609	88.9002	89.6609	86.2	89.7	78.8
PyrT	94.021	87.5	94.021	71.2277	94	15.6	94.021	0.221	28.5	23.7	28.4578	14.5544	28.4578	1.62	28.5	0.0369
LacTf	2004.73	2020	2004.73	2037.66	2000	2010	2004.73	1980	2640	2630	2638.53	2611.55	2638.53	2520	2640	2290
LacTr	462.551	484	462.551	515.603	463	557	462.551	575	565	567	564.501	570.625	564.501	579	565	586
OP	9.55576	9.48	9.55576	9.30823	9.56	8.68	9.55576	7.69	9.86	9.75	9.85728	9.48041	9.85728	8.39	9.86	6.59
NOP	2.69439	2.67	2.69439	2.62784	2.69	2.47	2.69439	2.22	3.31	3.28	3.30827	3.19462	3.30827	2.87	3.31	2.31
PDH	114.738	114	114.738	112.747	115	107	114.738	102	154	153	153.754	149.845	153.754	139	154	118
CS	109.335	109	109.335	108.387	109	105	109.335	104	148	147	148.446	145.169	148.446	137	148	121
CITS/ISODf	31.3749	31.3	31.3749	31.1401	31.4	30.3	31.3749	30	42.5	42.2	42.4767	41.5365	42.4767	39.1	42.5	34.8
CITS/ISODr	4.97442	4.94	4.97442	4.89736	4.97	4.74	4.97442	4.22	6.28	6.21	6.2795	6.08168	6.2795	5.62	6.28	4.83
AKGDH	112.808	112	112.808	111.06	113	107	112.808	95.8	142	141	142.404	137.918	142.404	128	142	109
SDH	151.047	151	151.047	150.744	151	150	151.047	145	136	136	136.462	133.689	136.462	127	136	114
FUMf	165.558	166	165.558	165.529	166	165	165.558	165	152	152	152.174	150.945	152.174	148	152	140
FUMr	6.65346	6.65	6.65346	6.64218	6.65	6.6	6.65346	6.58	7.04	7.02	7.04099	6.96783	7.04099	6.79	7.04	6.41
MLDf	237.243	237	237.243	236.84	237	235	237.243	235	251	250	251.061	248.452	251.061	242	251	229
MLDr	79.2924	79.3	79.2924	79.2649	79.3	79.3	79.2924	79.2	82.9	82.9	82.9315	82.9068	82.9315	82.9	82.9	82.9
ME	83.0752	83	83.0752	82.9344	83.1	82.5	83.0752	82.1	87.9	87.6	87.914	87.0005	87.914	84.8	87.9	80.1
PC	32.0072	31.9	32.0072	31.4517	32	29.9	32.0072	28.5	42.9	42.6	42.891	41.8006	42.891	38.9	42.9	33
GLNSf	244.292	245	244.292	242.985	244	228	244.292	197	234	232	233.835	227.237	233.835	209	234	174
GLNSr	46.7591	50.1	46.7591	53.5482	46.8	54.2	46.7591	49.9	70.3	70	70.2921	69.5319	70.2921	66.9	70.3	60.1
GLDHf	68.2223	66.9	68.2223	64.9455	68.2	59.8	68.2223	53.2	80.3	79.2	80.2558	77.3759	80.2558	72.2	80.3	63.7
GLDHr	2.62081	2.85	2.62081	3.10392	2.62	3.3	2.62081	3.05	4.23	4.22	4.22774	4.20102	4.22774	4	4.23	3.5
AlaTAf	112.583	110	112.583	105.316	113	92.1	112.583	78.3	177	174	177.477	166.759	177.477	145	177	108
AlaTAr	88.507	85.9	88.507	82.0178	88.5	71.5	88.507	61.4	145	142	145.339	136.396	145.339	121	145	94.2
AlaT	15.9202	15.7	15.9202	15.2133	15.9	13.4	15.9202	11.3	24.1	23.7	24.082	22.9686	24.082	20.8	24.1	15.9
GluT	44.0555	43.2	44.0555	41.9395	44.1	38.6	44.0555	34.4	51.8	51.2	51.8264	49.9666	51.8264	46.6	51.8	41.1
GlnT	208.076	205	208.076	199.205	208	185	208.076	161	167	165	166.808	160.006	166.808	141	167	107
SAL	11.2978	11.3	11.2978	11.1601	11.3	10.6	11.2978	8.75	9.98	9.77	9.97685	9.17992	9.97685	4.34	9.98	0.00934
ASTAf	0.00412056	0.00471	0.00412056	0.00519713	0.00412	0.0052	0.00412056	0.00468	0.0211	0.0217	0.0211009	0.0224976	0.0211009	0.0243	0.0211	0.0251
ASTAr	4.38807	4.7	4.38807	5.02344	4.39	5.08	4.38807	4.68	6.9	6.87	6.89926	6.8226	6.89926	6.56	6.9	5.89
ASPT	1.09518	1.09	1.09518	1.06868	1.1	1	1.09518	0.904	0.962	0.955	0.962047	0.938756	0.962047	0.881	0.962	0.794
ACL	82.1968	82	82.1968	81.5817	82.2	79.5	82.1968	78.5	111	111	111.282	108.818	111.282	103	111	91.2
Biomass	7.17847	8	7.17847	8.34652	7.18	6.48	7.17847	3.65	45.5	44.8	45.4748	41.8929	45.4748	18.7	45.5	0.0282
Sum Flux	14007.6	13951	14007.6	13769.7	13993.9	13007	14007.6	12055.8	16060	15935.5	16068.7	15642.3	16068.7	14443.2	16060	12234.2

## Sheet: Sheet5
Process Time	24 Hours	24 Hours	24 Hours	24 Hours	24 Hours	24 Hours	24 Hours	24 Hours	48 Hours	48 Hours	48 Hours	48 Hours	48 Hours	48 Hours	48 Hours	48 Hours
Aggregate Radius	60		120		240		360		60		120		240		360
Reaction	Outer Cells	Inner Cells	Outer Cells	Inner Cells	Outer Cells	Inner Cells	Outer Cells	Inner Cells	Outer Cells	Inner Cells	Outer Cells	Inner Cells	Outer Cells	Inner Cells	Outer Cells	Inner Cells
HK	1658.47	1620	1658.47	1529.16	1660	1270	1658.47	999	993	980	992.949	949.358	992.949	842	993	690
PGI	1132.19	1120	1132.19	1102.87	1130	1030	1132.19	911	1170	1150	1167.92	1123.27	1167.92	994	1170	780
PEKALD	1054.69	1050	1054.69	1031.33	1050	973	1054.69	879	1180	1170	1182.87	1142.3	1182.87	1020	1180	812
PGK	1959.73	1950	1959.73	1923.51	1960	1830	1959.73	1690	2370	2350	2370.63	2297.74	2370.63	2080	2370	1670
PK	1789.72	1780	1789.72	1763.81	1790	1700	1789.72	1600	2350	2330	2352.66	2290.3	2352.66	2100	2350	1720
LDHf	1704.97	1700	1704.97	1675.37	1700	1590	1704.97	1520	2280	2270	2284.72	2226.64	2284.72	2070	2280	1760
LDHr	68.93	69.5	68.93	70.0885	68.9	69.3	68.93	68.2	89.7	89.5	89.6609	88.9002	89.6609	86.2	89.7	78.8
LDH

## Sheet: Sheet2
Process Time	24 Hours								48 Hours								72 Hours
Aggregate Radius	60		120		240		360		60		120		240		360		60		120		240		360
Reaction Flux	Outer Cells	Inner Cells	Outer Cells	Inner Cells	Outer Cells	Inner Cells	Outer Cells	Inner Cells	Outer Cells	Inner Cells	Outer Cells	Inner Cells	Outer Cells	Inner Cells	Outer Cells	Inner Cells	Outer Cells	Inner Cells	Outer Cells	Inner Cells	Outer Cells	Inner Cells	Outer Cells	Inner Cells
HK	2042.15	1990	2020	1860	2230	2150	2230	2010	1385.38	1358.51	1250	1170	1490	1148.9	1540	1040	185	171	174	135	201	58.7631	205	10.6
PGI	889.759	882	918	888	592	592	578	578	926.748	918.579	1080	1050	724	685.822	583	587	927	919	1030	970	671	372.024	592	535
PEKALD	768.765	760	787	782	749	748	753	753	799.507	792.791	1020	1020	726	733.674	751	722	802	797	1070	1040	766	600.242	718	699
PGK	1458.9	1460	1470	1490	1410	1430	1400	1400	1488.58	1488.35	1920	1890	1430	1435.58	1400	1450	1490	1490	2110	2050	1590	1305.86	1420	1480
PK	1111.08	1120	1190	1170	75.8	59.4	1.02	0.0188	1223.07	1229.87	1760	1710	810	741.154	40	62.8	1230	1240	2040	2040	1560	1418.28	657	613
LDHf	1305.41	1310	1310	1290	1490	1520	1520	1520	1331.35	1333.44	1660	1650	1270	1345.68	1500	1520	1330	1340	1910	1850	1520	1445.72	1290	1270
LDHr	53.5435	55.6	55.5	57.4	14.2	5.63	0.261	0.0439	57.2787	58.3395	70.7	71.3	55	56.7289	9.11	3.67	57.6	58.6	79.5	78.5	68.3	69.7293	53.2	53.8
PyrT	95.1501	88.7	95.2	72.2	95.2	13.7	95.2	0.0412	28.6767	23.5064	28.7	13.7	28.7	1.13346	28.7	0.00468	0.247	0.2	0.247	0.119	0.247	0.0173195	0.247	0.000674
LacTf	1550.84	1610	1610	1660	412	163	7.56	1.28	1659.39	1690.15	2060	2070	1590	1643.66	264	106	1670	1700	2320	2290	1980	2022.16	1540	1560
LacTr	428.173	454	428	493	428	420	428	7.58	548.754	551.205	549	558	549	566.997	549	523	584	584	584	585	584	586.511	584	588
OP	7.5096	7.44	7.74	7.49	5	5	4.88	4.88	7.82179	7.75284	9.12	8.84	6.11	5.78836	4.92	4.96	7.83	7.76	8.67	8.19	5.66	3.1399	4.99	4.52
NOP	0.90189	1.05	1.09	1.46	0.026	0.0058	0.0058	0.0058	1.14389	1.40468	2.58	2.09	0.425	0.00579887	0.0184	0.0058	1.17	1.42	2.87	3.79	1.91	1.54659	0.279	0.0058
PDH	87.8499	87.9	88.3	86.6	101	102	102	102	89.595	89.7357	112	111	85.6	90.5599	101	102	89.7	90	129	125	102	97.292	87.1	85.5
CS	111.738	111	112	111	104	104	104	104	111.524	110.934	108	105	110	110.932	104	104	112	111	119	119	103	105.242	108	102
CITSISODf	63.2881	63.9	52.1	47.2	190	188	196	196	49.3685	49.5529	31.1	32.9	108	109.064	193	193	48.6	48.5	34.2	35.5	29.5	11.8472	129	153
CITSISODr	5.51956	5.52	5.59	5.61	5.66	5.6	5.64	5.64	5.45522	5.42621	5	4.96	5.77	5.66034	5.65	5.58	5.45	5.42	4.88	4.76	4.55	4.10454	5.74	5.64
AKGDH	125.17	125	127	127	128	127	128	128	123.711	123.053	113	112	131	128.363	128	127	124	123	111	108	103	93.0811	130	128
SDH	164.938	165	165	166	168	169	168	168	163.965	163.923	153	154	167	166.606	168	167	164	164	141	141	152	147.331	167	164
FUMf	165.11	166	165	163	163	163	163	163	165.553	165.726	166	166	164	163.282	163	164	166	166	163	163	166	169.15	164	168
FUMr	19.1078	19.1	17	17.6	25.7	25.7	25.8	25.8	16.0543	16.1289	6.62	7.03	23.1	23.3775	25.8	25.8	15.8	15.9	6.74	6.67	6.58	6.07664	24.1	23.7
MLDf	681.328	680	608	627	916	916	920	920	572.448	575.108	236	251	824	833.574	918	920	563	566	240	238	235	216.675	858	845
MLDr	74.6619	74.6	75.6	75.4	66.9	67	66.5	66.5	75.9477	75.9015	79.3	79.3	71.6	71.173	66.7	66.7	76	76	80.7	80.7	79.3	78.8106	70.3	70.2
ME	238.581	238	213	220	321	321	322	322	200.454	201.385	82.6	87.8	288	291.893	322	322	197	198	84.1	83.3	82.2	75.8731	300	296
PC	24.5065	24.5	24.6	24.2	28.1	28.5	28.5	28.5	24.9933	25.0326	31.1	31	23.9	25.2625	28.2	28.5	25	25.1	35.9	34.8	28.5	27.1405	24.3	23.8
GLNSf	182.108	182	191	186	19	4.28	0.394	0.0798	182.649	182.609	214	215	117	63.5194	8.2	6.51	153	153	132	122	84.5	33.0963	35.6	4.88
GLNSr	18.7173	20.5	18.7	23.2	11.4	14	11.5	13.9	29.4516	29.0019	50.3	48.7	17.4	17.5816	16.3	16.6	32.2	31.3	57.3	55.9	34.6	22.8581	17	17.8
GLDHf	31.3968	30.3	31.4	29.8	19.2	19.7	19.3	19.3	34.881	33.9037	59.5	55.4	20.7	19.6927	19.3	19.3	35.1	34	62.4	60.5	37.7	24.6725	18.5	19.3
GLDHr	2.52938	2.87	2.56	3.36	2.59	3.05	2.58	3.11	3.54066	3.56804	3.24	3.35	3.74	3.88461	3.67	3.67	3.85	3.84	3.44	3.38	3.22	2.9231	4.05	3.99
AlaTAf	39.6704	38.3	39.9	37.1	27.8	28.9	28.4	28.4	44.9483	43.7574	95.5	88.7	25.4	25.6496	28	28.4	45.3	44	116	108	55.3	34.5248	23.2	23.8
AlaTAr	29.4267	30.8	28.5	30.6	15.5	1.02e-05	58.2	1020	33.577	32.2545	78	72.7	19.1	28.3593	15.1	6.42e-06	34.2	34.4	110	80.2	59.9	111.569	20.4	6.46e-06
AlaT	3.41943	3.59	3.48	3.68	0.158	2.31e-08	0.0121	0.0422	4.2555	4.12289	12.7	12.2	1.39	1.13399	0.0703	2.31e-08	4.34	4.41	12.7	8.75	4.34	3.38573	0.503	2.31e-08
GluT	20.275	19.6	20.3	19.2	12.4	12.7	12.5	12.5	22.5249	21.8938	38.5	35.8	13.3	12.7168	12.4	12.5	22.7	22	40.3	39.1	24.3	15.9327	12	12.5
GlnT	269.01	265	257	249	908	157	1170	0.00681	184.832	179.307	158	143	272	161.349	759	0.000675	9.03	8.21	10.3	7.6	14.8	2.34884	24.3	3.27e-05
SAL	11.3022	11.3	11.3	11.2	11.3	10.7	11.3	9.2	10.5345	10.4544	10.5	10.2	10.5	9.05288	10.5	4.06	1.01	0.8	1.01	0.438	1.01	0.0356536	1.01	0.000311
ASTAf	0.00059238	0.000609	0.000762	0.000953	4.42e-05	3.29e-05	3.31e-05	3.31e-05	0.000857795	0.000814623	0.00451	0.0044	0.000364	0.000927433	4.1e-05	3.28e-05	0.000885	0.000836	0.00975	0.01	0.00387	0.00326613	0.000255	3.31e-05
ASTAr	1.65393	1.81	1.68	2.07	0.906	1.11	0.908	1.09	2.64727	2.60527	4.72	4.57	1.48	1.48098	1.28	1.31	2.9	2.82	5.47	5.34	3.25	2.13207	1.42	1.48
ASPT	1.09517	1.09	1.1	1.07	1.1	1	1.1	0.904	0.962446	0.955401	0.962	0.939	0.962	0.881031	0.962	0.794	0.674	0.669	0.674	0.658	0.674	0.617144	0.674	0.556
ACL	165.804	167	137	124	498	492	514	514	129.337	129.82	81.4	86.2	283	285.728	506	505	127	127	89.6	92.9	77.3	31.0376	339	401
Biomass	0.0679638	0.0706	0.0926	0.112	1.45e-05	3.37e-13	1.76e-08	7.97e-09	0.128202	0.114343	4.4	3.79	0.00634	0.00583435	2.43e-06	1.14e-13	0.00318	0.00221	0.177	0.0402	0.00991	2.21875e-05	1.24e-05	2.28e-19

## Sheet: Sheet3
Process Time
Aggregate Radius		240		240		240			120		120		120
Reaction		Outer Cells	Inner Cells	Outer Cells	Inner Cells	Outer Cells	Inner Cells		Outer Cells	Inner Cells	Outer Cells	Inner Cells	Outer Cells	Inner Cells
HK		1570	1410	1110	906	454	351		1450	896	956	915	467	133
PGI		1160	578	981	578	526	5.64e-08		1210	1320	1150	1100	337	1370
PEKALD		1.12e-07	753	1300	753	1190	1.12e-07		1070	753	898	1690	1.12e-07	1.12e-07
PGK		3280	1400	3340	1400	1.57e-07	3980		2260	1.57e-07	2290	3830	3620	3720
PK		0.042	0.0188	3540	0.0188	3660	2.51e-08		2530	1.36e-07	2100	3480	0.00677	0.127
LDHf		3280	1520	3280	1520	3280	1.55e-07		2030	3280	2700	3280	3100	3280
LDHr		2.09	0.0439	2.18	0.0439	5.49e-07	102		80	1.52	92.2	1.56	76.6	9.4e-08
PyrT		93.4	17	26.7	1.7	0.24	0.03		93.4	70.4	26.7	13.9	0.24	0.135
LacTf		2740	1.28	2860	1.28	2960	2940		2340	2920	2770	2960	2590	2870
LacTr		478	563	569	582	590	592		478	528	569	574	590	590
OP		9.77	4.88	8.28	4.88	4.44	4.76e-10		10.2	11.1	9.69	9.26	2.85	11.5
NOP		0.0058	0.0058	0.0058	0.0058	9.8	0.0058		1.12e-08	0.0058	1.12e-08	0.0058	1.12e-08	0.0058
PDH		220	102	220	102	221	1.04e-08		136	221	181	221	209	221
CS		142	104	4.59e-08	104	161	149		154	3.96e-08	80.8	4.57e-08	4.65e-08	4.7e-08
CITSISODf		3.35e-08	196	506	196	335	3.35e-08		3.35e-08	942	233	3.35e-08	414	3.35e-08
CITSISODr		4.29e-10	5.64	12	5.64	4.29e-10	5.64		6.38	4.29e-10	7.05	58.6	1.24	75.1
AKGDH		9.72e-09	128	272	128	9.72e-09	128		145	9.72e-09	160	1330	28.1	1700
SDH		263	168	267	168	295	168		112	168	150	284	255	313
FUMf		163	163	240	163	274	163		171	163	152	155	214	1.95e-08
FUMr		3.76e-09	25.8	3.76e-09	25.8	3.76e-09	3.76e-09		12.6	27.1	10.2	3.76e-09	3.76e-09	3.76e-09
MLDf		1.34e-07	920	1.34e-07	920	1.34e-07	1.34e-07		448	968	363	1.34e-07	1.34e-07	1.34e-07
MLDr		91	66.5	92.9	66.5	94.6	95.4		82.5	80	87.6	92.4	94.1	95
ME		4.69e-08	322	4.69e-08	322	4.69e-08	4.69e-08		157	339	127	4.69e-08	4.69e-08	4.69e-08
PC		61.5	28.5	61.5	28.5	61.5	2.9e-09		38.1	61.5	50.6	61.5	58.2	61.5
GLNSf		574	0.071	437	0.0629	317	2.68e-08		203	288	187	159	78.8	724
GLNSr		187	18	232	18.2	247	8.29e-09		62.1	215	94.6	236	156	247
GLDHf		259	19.3	259	19.3	259	8.66e-09		86.1	259	106	259	164	259
GLDHr		2.38e-10	4.04	8.28	4.09	3.14e-10	4.15		3.54	2.74e-10	4.86	41.1	0.905	55
AlaTAf		822	28.4	822	28.4	822	1.3e-18		169	822	275	822	491	822
AlaTAr		4.44e-18	1020	82.9	1020	6.62e-18	1020		204	1.29e-17	677	8220	1.04e-07	92.2
AlaT		2.31e-08	0.0422	25.2	0.0422	2.31e-08	2.31e-08		25	2.31e-08	80.9	409	2.31e-08	467
GluT		167	12.5	167	12.5	167	5.59e-09		55.6	167	68.2	167	106	167
GlnT		62.2	828	70.8	900	17.1	79		252	163	207	219	76.7	0.218
SAL		11.2	10.6	9.1e-09	0	9.1e-09	0		11.2	11	9.1e-09	0	9.1e-09	0
ASTAf		2.52e-15	3.31e-05	0.147	3.31e-05	6.17e-11	1.81e-11		3.74e-05	2.52e-15	0.0437	19.4	0.103	24.8
ASTAr		20.1	1.42	25.5	1.43	27.6	9.36e-10		6.07	20.4	9.8	25.8	17.4	27.8
ASPT		1.12	1.02	0.993	0.909	0.699	0.64		1.12	1.09	0.993	0.969	0.699	0.682
ACL		8.77e-08	514	1330	514	879	8.77e-08		8.77e-08	2470	610	8.77e-08	1090	8.77e-08
Biomass		6.57e-10	1.12e-08	8.41e-07	0	1.84e-24	0		0.0833	3.3e-10	2.38e-07	0	1.66e-25	0

## Sheet: Sheet4
Process Time	24 Hours								48 Hours								72 Hours
Aggregate Radius	60		120		240		360		60		120		240		360		60		120		240		360
Reaction	Outer Cells	Inner Cells	Outer Cells	Inner Cells	Outer Cells	Inner Cells	Outer Cells	Inner Cells	Outer Cells	Inner Cells	Outer Cells	Inner Cells	Outer Cells	Inner Cells	Outer Cells	Inner Cells	Outer Cells	Inner Cells	Outer Cells	Inner Cells	Outer Cells	Inner Cells	Outer Cells	Inner Cells
HK	1450	1410	1450	1330	1450	1110	1450	874	847	839	847	819	847	737	847	613	355	356	355	358	355	350	355	312
PGI	1200	1190	1200	1170	1200	1070	1200	917	1220	1200	1220	1180	1220	1070	1220	917	1220	1200	1220	1180	1220	1070	1220	917
PEKALD	1180	1170	1180	1150	1180	1060	1180	920	1220	1210	1220	1180	1220	1080	1220	923	1220	1210	1220	1180	1220	1080	1220	923
PGK	2280	2270	2280	2230	2280	2090	2280	1830	2450	2430	2450	2370	2450	2160	2450	1850	2450	2430	2450	2370	2450	2160	2450	1850
PK	2180	2160	2180	2130	2180	2020	2180	1810	2450	2430	2450	2370	2450	2160	2450	1850	2450	2430	2450	2370	2450	2160	2450	1850
LDHf	2260	2250	2260	2220	2260	2110	2260	1960	2640	2610	2640	2560	2640	2360	2640	2070	2640	2610	2640	2560	2640	2360	2640	2070
LDHr	84.5	84.9	84.5	85.2	84.5	84.2	84.5	81.7	95.9	95.9	95.9	95.9	95.9	94.5	95.9	87.6	98.2	98.2	98.2	98.3	98.2	96.4	98.2	87.9
PyrT	92.9	86.3	92.9	70	92.9	16.5	92.9	0.323	28.6	24	28.6	15.2	28.6	1.94	28.6	0.057	0.393	0.331	0.393	0.221	0.393	0.0496	0.393	0.00488
LacTf	2490	2500	2490	2500	2490	2460	2490	2390	2870	2870	2870	2860	2870	2790	2870	2560	2940	2940	2940	2930	2940	2840	2940	2570
LacTr	486	505	486	532	486	566	486	580	570	572	570	575	570	582	570	587	590	590	590	590	590	592	590	593
OP	10.1	10	10.1	9.85	10.1	9.05	10.1	7.74	10.3	10.2	10.3	9.94	10.3	9.06	10.3	7.74	10.3	10.2	10.3	9.94	10.3	9.06	10.3	7.74
NOP	3.27	3.24	3.27	3.18	3.27	2.94	3.27	2.55	3.42	3.39	3.42	3.31	3.42	3.02	3.42	2.58	3.42	3.39	3.42	3.31	3.42	3.02	3.42	2.58
PDH	152	151	152	149	152	142	152	132	177	176	177	172	177	159	177	139	177	176	177	172	177	159	177	139
CS	145	144	145	143	145	140	145	140	177	176	177	172	177	159	177	146	179	178	179	174	179	161	179	148
CITSISODf	196	196	196	196	196	196	196	196	196	196	196	196	196	196	196	196	196	196	196	196	196	196	196	196
CITSISODr	10.7	10.7	10.7	10.6	10.7	10.4	10.7	9.99	13.5	13.4	13.5	13.2	13.5	12.6	13.5	11.9	13.5	13.4	13.5	13.2	13.5	12.6	13.5	11.9
AKGDH	244	242	244	240	244	235	244	227	306	303	306	299	306	285	306	270	307	304	307	299	307	285	307	270
SDH	183	183	183	182	183	181	183	179	242	241	242	240	242	236	242	230	274	273	274	271	274	265	274	257
FUMf	180	180	180	180	180	179	180	179	223	222	223	222	223	221	223	218	266	265	266	264	266	262	266	258
FUMr	25.8	25.8	25.8	25.8	25.8	25.8	25.8	25.8	25.8	25.8	25.8	25.8	25.8	25.8	25.8	25.8	25.8	25.8	25.8	25.8	25.8	25.8	25.8	25.8
MLDf	920	920	920	920	920	920	920	920	920	920	920	920	920	920	920	920	920	920	920	920	920	920	920	920
MLDr	90.1	90.1	90.1	90.1	90.1	90.1	90.1	90.1	93.9	93.9	93.9	93.9	93.9	93.9	93.9	93.9	95.1	95.1	95.1	95.1	95.1	95.1	95.1	95.1
ME	322	322	322	322	322	322	322	322	322	322	322	322	322	322	322	322	322	322	322	322	322	322	322	322
PC	42.4	42.2	42.4	41.6	42.4	39.6	42.4	36.8	49.5	49.1	49.5	48	49.5	44.3	49.5	38.8	49.5	49.1	49.5	48	49.5	44.3	49.5	38.8
GLNSf	254	255	254	253	254	239	254	211	236	234	236	229	236	215	236	191	181	179	181	177	181	168	181	152
GLNSr	61.6	65	61.6	68.6	61.6	69.8	61.6	64.7	78.8	77.8	78.8	76.7	78.8	73.6	78.8	68.8	84	82.3	84	80	84	75.1	84	69.4
GLDHf	87.3	85.2	87.3	82.5	87.3	76.7	87.3	68.9	89.8	87.9	89.8	85.2	89.8	79.4	89.8	73	89.8	87.9	89.8	85.2	89.8	79.4	89.8	73
GLDHr	5.83	6.27	5.83	6.78	5.83	7.24	5.83	7.22	9.11	9.11	9.11	9.12	9.11	8.94	9.11	8.63	9.73	9.65	9.73	9.52	9.73	9.12	9.73	8.72
AlaTAf	191	185	191	177	191	157	191	131	229	222	229	211	229	181	229	146	229	222	229	211	229	181	229	146
AlaTAr	163	158	163	150	163	133	163	113	193	188	193	179	193	163	193	132	205	202	206	192	206	163	206	132
AlaT	20.1	19.7	20.1	19.1	20.1	17.3	20.1	14.4	22.5	21.9	22.5	21	22.5	19.7	22.5	15.8	23.9	23.6	23.9	22.6	24	19.7	24	15.8
GluT	56.3	55	56.3	53.3	56.3	49.5	56.3	44.5	58	56.7	58	55	58	51.3	58	47.1	58	56.7	58	55	58	51.3	58	47.1
GlnT	199	196	199	190	199	174	199	151	164	163	164	158	164	138	164	104	51.5	49.3	51.5	44.1	51.5	27.8	51.5	12
SAL	11.3	11.2	11.3	11.1	11.3	10.3	11.3	6.26	9.13	8.7	9.13	7.35	9.13	0.191	9.13	0	2.34e-05	1.78e-06	2.34e-05	0	2.34e-05	0	2.34e-05	0
ASTAf	0.0213	0.0244	0.0213	0.027	0.0213	0.0284	0.0213	0.0283	0.0719	0.0753	0.0719	0.0824	0.0719	0.126	0.0719	0.161	0.442	0.459	0.442	0.489	0.442	0.531	0.442	0.517
ASTAr	6.57	6.93	6.57	7.32	6.57	7.44	6.57	6.9	8.76	8.65	8.76	8.52	8.76	8.18	8.76	7.65	9.45	9.26	9.45	9	9.45	8.45	9.45	7.81
ASPT	1.1	1.09	1.1	1.07	1.1	1	1.1	0.904	0.962	0.955	0.962	0.939	0.962	0.881	0.962	0.794	0.675	0.67	0.675	0.658	0.675	0.618	0.675	0.557
ACL	514	514	514	514	514	514	514	514	514	514	514	514	514	514	514	514	514	514	514	514	514	514	514	514
Biomass	29.1	32.1	29.1	33.5	29.1	28.1	29.1	12.4	70.5	67.6	70.5	58.6	70.5	2.09	70.5	0	0.001	7.69e-05	0.001	0	0.001	0	0.001	0
